# Supplementary material for: First Survey of the Vascular and Cryptogam Flora on Bulgaria’s Ancient Mounds
Source: Plants (Basel). 2022 Mar 6;11(5):705. doi: 10.3390/plants11050705 (PMC8912620; doi:10.3390/plants11050705)
Supplement: Supplementary file 1 [file plants-11-00705-s001.zip]

Archive with 1 entries (1 files):
- plants-1614491-supplementary.xlsx
