# Supplementary material for: First Survey of the Vascular and Cryptogam Flora on Bulgaria’s Ancient Mounds
Source: Plants (Basel). 2022 Mar 6;11(5):705. doi: 10.3390/plants11050705 (PMC8912620; doi:10.3390/plants11050705)
Supplement: Supplementary file 1 [file plants-11-00705-s001.zip › plants-1614491-supplementary.xlsx]

## Sheet: info
column name	data type	categories	source
vascular plants
	text
actual species name (Euro-Med+ Plant base)	text	according source (s); N/A= not aplicabe in some cases	Euro-Med+ Plant base; in some cases others
Author name	text	according source (s); N/A= not aplicabe in some cases	Euro-Med+ Plant base; in some cases others
Family	text	according source (s);	Euro-Med+ Plant base; in some cases others
biological type	categorical; text	data transformed based on source (s); short lived=annual+short lived (annuals and annual-biennuals); perennual= incl. biennual-perennuals+ perennuals); semishrub; shrub; tree; N/A=not aplicable - in some cases	Jordanov, 1963, 1964, 1966, 1970, 1973, 1976, 1979; Velchev, 1982, 1989; Kozuharov, 1992; Delipavlov et al., 2003; Peev, 2012
phytosociological classes	text	according source (s);	Mucina et al., 2016
floristic elements	categorical; text	aggregated according source (s);	Assyov and Petrova, 2012
threatened species	categorical; text	according source (s); CR= Criticaly Endangered; EN= Endangered; VU= Vulnerable; LC= Least Conserned; DD= Data Defition; na=Not Assessed;N/A= not aplicable	Petrova and Vladimirov (eds), 2009
endemics	categorical; text	Bul= Bulgarian endemics; Bal= Balkan endemics; none= not endemic species, in term of (Bulgaria) Balkan peninsula; N/A=not aplicable - in some cases	Petrova and Vladimirov, 2010 ; Assyov and Petrova, 2012, complemented by the The Euro+Med PlantBase
protected species	categorical; text	BulBDAct = protected according Bulgarian Biodiversity Act, 2002 (included in Annex 3); HD= included in Habitat Directive (Directive 92/43); CITES= included in CITES; Bern= included in Bern Convention anexes; not= not protected from any of the above mentioned documents;	Appendix 3 of the Bulgarian Biological Diversity Act, 2002; Council Directive 92/43/ EEC (Habitat Directive), 1992; Convention on International Trade in Endangered Species of Wild Fauna and Flora (CITES), 1973; Convention on the Conservation of European Wildlife and Natural Habitats (Bern Convention), 1979; N/A= not aplicabe in some cases
historical-geographical classification	categorical; text	according source (s); N/A= not aplicabe in some cases	Euro-Med+ Plant base; in some cases others
invasive alien plants	categorical; numbers	1= invasive alien species for Bulgaria; 0= not invasive alien species for Bulgaria; N/A=not aplicable - in some cases	Petrova et al., 2012
bryophytes
species name	text	according source (s); N/A= not aplicabe in some cases	Hill et al., 2006
habitat preference	categorical; text
floristic elements	categorical; text
substrate preference	categorical; text
lichens
species name	text	according source (s); N/A= not aplicabe in some cases	Nimis et al., 2018
substrate preference	categorical; text

## Sheet: vascular plants
											Mound Identification number (code) and basic data / Presence of respective taxon per mound is marked by (1)
											locaton	Knizhovnik, Haskovo district	Voyvodovo, Haskovo district	Manastir, Haskovo district	Voyvodovo, Haskovo district	Haskovo, Haskovo district	Malevo, Haskovo district	Haskovo, Haskovo district	Golemantsi, Haskovo district	Voden, Haskovo district	Yabalkovo, Haskovo district	Stambolovo, Haskovo district	Lozenets, Yambol district	Tankovo, Burgas district	Kableshkovo, Burgas district	Chernomorets, Burgas district	Ognen, Burgas district	Zhelyu voyvoda, Sliven district	Kamen, Sliven district	Chokoba, Sliven district	Granit, Stara Zagora district	Gorno Belevo, Stara Zagora district	Bratya Daskalovi, Stara Zagora district	Spasovo, Stara Zagora district	Sheynovo, Stara Zagora district	Gorno Sahrane, Stara Zagora district	Tazha, Stara Zagora district	Garmen, Blagoevgrad district	Garmen, Blagoevgrad district	Baldevo, Blagoevgrad district	Skrebatno, Blagoevgrad district	Golyam Varbovnik, Kyustendil district	Yahinovo, Kyustendil district	Anton, Sofia district	Anton, Sofia district	Anton, Sofia district	Busmantsi, Sofia (stolitsa) district	Zlatitsa, Sofia district	Lozen, Sofia (stolitsa) district
											x-coordinate	25.5974	25.5559	25.5715	25.5495	25.6018	25.6474	25.5202	25.4803	25.6397	25.4298	25.661	26.7277	27.6438	27.5917	27.6153	26.8382	26.4518	26.4294	26.3901	25.137	25.1947	25.2294	25.3504	25.292	25.2057	25.0942	23.8012	23.7935	23.7707	23.7603	22.9817	23.1313	24.3105	24.2911	24.2854	23.4467	24.1207	23.4433
											y-coordinate	41.8092	41.8808	41.8856	41.8826	41.9449	41.8455	41.9399	41.7997	42.0177	42.076	41.7655	42.649	42.6863	42.6522	42.4307	42.6587	42.6229	42.5975	42.5193	42.2249	42.2464	42.2781	42.2766	42.6764	42.6429	42.6606	41.579	41.5897	41.6239	41.6382	42.2543	42.3024	42.71	42.7331	42.7225	42.6754	42.6954	42.6192
											height	14	6	24.5	3.6	6.82	6.2	4.65	8.9	2.3	5.66	3.6	6.8	2.1	7.73	4.84	6.2	4.46	3.6	3.6	2.8	2.8	5.1	6.5	4.45	2	5.2	4.9	4.8	7.5	2.8	2.9	6.3	3.7	4.9	9.9	2.01	2.3	6.86
											diameter	65.748	66.1671	88.3911	87.6654	47.1115	42.1115	45.5231	31.2683	47.8972	46.4635	29.9681	39.3951	39.4968	54.2793	49.0457	56.6327	41.8657	68.3388	45.2199	29.5486	9.49019	57.0652	49.3706	33.8769	35.4318	40.2461	30.8883	47.7463	42.3379	28.902	42.7373	26.4047	13.7346	31.7398	48.8379	27.8667	26.7707	30.4906
											2D area [m2]	3393.4	3436.8	6133.2	6032.9	1742.3	1392.1	1626.8	767.5	1800.9	1694.7	705	1218.3	1224.6	2312.8	1888.3	2517.7	1375.9	3666.1	1605.2	685.4	70.7	2556.3	1913.4	900.9	985.5	1271.5	748.96	1789.57	1407.11	655.731	1433.78	547.309	148.083	790.82	1872.34	609.595	562.585	729.795
											ID number	1	2	3	4	8	9	16	17	23	24	34	39	60	61	71	77	79	80	91	92	93	94	95	107	109	110	122	123	126	127	133	142	153	154	155	160	162	174
Vascular plants characteristics
name	family	biological type	phytosociological classes	functional role in vegetation	floristic elements	threatened species	endemics	protected species	native status	invasive alien plants
Acer campestre L.	Sapindaceae	tree	Carpino-Fagetea sylvaticae	forest specialist	Euro-OT	na	not	not	native (incl. archeophyte)	0		1	1		1				1	1													1			1
Acer negundo L.	Sapindaceae	tree	Robinietea	forest specialist	Adv	na	not	not	alien (status unknown)	1
Acer tataricum L.	Sapindaceae	tree	Quercetea pubescentis	forest specialist	subMed	na	not	not	native (incl. archeophyte)	0			1	1		1			1												1		1
Achillea clypeolata Sm.	Compositae	perennual	Festuco-Brometea	grassland specialist	Bal	na	Bal	not	native (incl. archeophyte)	0		1		1																				1
Achillea coarctata Poir.	Compositae	perennual	Festuco-Brometea	grassland specialist	Pont-Med	na	not	not	native (incl. archeophyte)	0											1		1												1						1
Achillea millefolium aggr. ( = А. millefolium L.; Achillea pannonica Scheele; Achillea setacea Waldst. & Kit.)	Compositae	perennual	Artemisietea vulgaris	generalist	Euro-Sib	na	not	not	native (incl. archeophyte)	0		1	1	1	1	1	1	1			1		1	1	1	1	1			1	1	1			1		1	1	1			1	1	1	1	1	1		1
Achillea nobilis L.	Compositae	perennual	Festuco-Brometea	grassland specialist	Euro-WAs	na	not	not	native (incl. archeophyte)	0							1												1																				1
Achillea pseudopectinata Janka	Compositae	perennual		grassland specialist	Bal	na	Bal	not	native (incl. archeophyte)	0																													1								1
Achillea species	Compositae	N/A			N/A	N/A	N/A	N/A	N/A	N/A																												1
Adonis aestivalis L.	Ranunculaceae	short lived	Papaveretea rhoeadis	generalist	Euro-subMed	na	not	not	native (incl. archeophyte)	0																						1										1
Adonis flammea Jacq.	Ranunculaceae	short lived		generalist	Euro-subMed	na	not	not	native (incl. archeophyte)	0
Adonis vernalis L.	Ranunculaceae	perennual	Festuco-Brometea	grassland specialist	Euro-Sib	na	not	CITES	native (incl. archeophyte)	0																	1
Aegilops cylindrica Host	Poaceae	short lived	Chenopodietea	generalist	Euro-As	na	not	not	native (incl. archeophyte)	0													1																										1
Aegilops geniculata Roth	Poaceae	short lived	Chenopodietea	generalist	Med	LC	not	not	native (incl. archeophyte)	0													1	1
Aegilops neglecta Bertol.	Poaceae	short lived	Chenopodietea	generalist	subMed	na	not	not	native (incl. archeophyte)	0
Aegilops triuncialis L.	Poaceae	short lived	Chenopodietea	generalist	Euro-As	na	not	not	native (incl. archeophyte)	0		1
Aegonychon purpurocaeruleum (L.) Holub	Boraginaceae	perennual	Quercetea pubescentis	forest specialist	Euro-As	na	not	not	native (incl. archeophyte)	0			1	1	1																		1
Agrimonia eupatoria L.	Rosaceae	perennual	Trifolio-Geranietea sanguinei	generalist	Euro-Med	na	not	not	native (incl. archeophyte)	0		1														1					1			1			1	1				1		1	1				1
Agropyron cristatum (L.) Gaertn.	Poaceae	perennual	Festuco-Brometea	grassland specialist	Euro-Pont	na	not	not	native (incl. archeophyte)	0				1
Agrostemma githago L.	Caryophyllaceae	short lived	Papaveretea rhoeadis	generalist	Euro-As	na	not	not	native (incl. archeophyte)	0																																1
Agrostis capillaris L.	Poaceae	perennual	Trifolio-Geranietea sanguinei	generalist	Boreal	na	not	not	native (incl. archeophyte)	0																												1		1	1			1	1	1		1
Ailanthus altissima (Mill.) Swingle	Simaroubaceae	tree	Robinietea	generalist	Adv	na	not	not	alien (status unknown)	1																									1
Aira caryophyllea L.	Poaceae	short lived	Koelerio-Corynephoretea canescentis	generalist	subMed	na	not	not	native (incl. archeophyte)	0																															1
Aira elegantissima Schur	Poaceae	short lived	Sedo-Scleranthetea	generalist	Med	na	not	not	native (incl. archeophyte)	0		1																													1					1
Ajuga chamaepitys subsp. chia (Schreb.) Arcang.	Lamiaceae	short lived	Festuco-Brometea	grassland specialist	Pont-Med	na	not	not	native (incl. archeophyte)	0												1	1																										1
Ajuga genevensis L.	Lamiaceae	perennual	Festuco-Brometea	grassland specialist	sPont	na	not	not	native (incl. archeophyte)	0		1																1		1															1		1
Ajuga laxmannii (Murray) Benth.	Lamiaceae	perennual	Festuco-Brometea	grassland specialist	SSib	na	not	not	native (incl. archeophyte)	0																																							1
Ajuga reptans L.	Lamiaceae	perennual	Molinio-Arrhenatheretea	grassland specialist	Euro-Med	na	not	not	native (incl. archeophyte)	0													1													1
Ajuga salicifolia (L.) Schreb.	Lamiaceae	perennual		grassland specialist	subMed	na	not	not	native (incl. archeophyte)	0														1					1												1
Alcea biennis Winterl	Malvaceae	perennual	Artemisietea vulgaris	generalist	subMed	na	not	not	native (incl. archeophyte)	0										1
Alcea rosea L.	Malvaceae	perennual	Artemisietea vulgaris	generalist	Med	na	not	not	naturalised alien	0
Alliaria petiolata (M. Bieb.) Cavara & Grande	Brassicaceae	short lived	Carpino-Fagetea sylvaticae	forest specialist	Euro-As	na	not	not	native (incl. archeophyte)	0			1	1		1																	1					1
Allium amethystinum Tausch	Amaryllidaceae	perennual		grassland specialist	subMed	na	not	not	native (incl. archeophyte)	0													1
Allium cyrilli Ten	Amaryllidaceae	perennual		grassland specialist		na	not	not	native (incl. archeophyte)	0
Allium flavum L.	Amaryllidaceae	perennual	Festuco-Brometea	grassland specialist	Med	na	not	not	native (incl. archeophyte)	0																	1																				1
Allium guttatum Steven	Amaryllidaceae	perennual	Koelerio-Corynephoretea canescentis	generalist	Pont-Med	na	not	not	native (incl. archeophyte)	0						1					1
Allium rotundum L.	Amaryllidaceae	perennual	Festuco-Brometea	grassland specialist	Euro-OT	na	not	not	native (incl. archeophyte)	0			1							1														1								1
Allium species	Amaryllidaceae	N/A			N/A	N/A	N/A	N/A	N/A	N/A		1				1																	1
Allium sphaerocephalon L.	Amaryllidaceae	perennual	Festuco-Brometea	grassland specialist	Med	na	not	not	native (incl. archeophyte)	0																		1							1
Allium vineale L.	Amaryllidaceae	perennual	Festuco-Brometea	grassland specialist	Euro-NAm	na	not	not	native (incl. archeophyte)	0																			1										1	1						1	1		1
Alopecurus myosuroides Huds.	Poaceae	short lived	Papaveretea rhoeadis	generalist	Euro-As	na	not	not	native (incl. archeophyte)	0					1													1	1														1				1
Alopecurus pratensis L.	Poaceae	perennual	Molinio-Arrhenatheretea	grassland specialist	Euro-As	na	not	not	native (incl. archeophyte)	0																																					1
Althaea cannabina L.	Malvaceae	perennual	Festuco-Brometea	grassland specialist	Med-As	na	not	not	native (incl. archeophyte)	0						1		1																1
Althaea hirsuta L.	Malvaceae	short lived		generalist	Med-As	na	not	not	native (incl. archeophyte)	0					1												1								1														1
Alyssum alyssoides (L.) L.	Brassicaceae	short lived	Sedo-Scleranthetea	generalist	Euro-Med	na	not	not	native (incl. archeophyte)	0																			1																				1
Alyssum hirsutum M. Bieb.	Brassicaceae	short lived	Koelerio-Corynephoretea canescentis	generalist	subMed	na	not	not	native (incl. archeophyte)	0
Alyssum simplex Rudolphi	Brassicaceae	short lived	Helianthemetea guttati	grassland specialist	Euro-Med	na	not	not	native (incl. archeophyte)	0
Alyssum species	Brassicaceae	N/A			N/A	N/A	N/A	N/A	N/A	N/A		1
Alyssum strigosum Banks & Sol.	Brassicaceae	short lived	Festuco-Brometea	grassland specialist	subMed	na	not	not	native (incl. archeophyte)	0														1
Alyssum turkestanicum Regel & Schmalh.	Brassicaceae	short lived	Festuco-Brometea	grassland specialist	Euro-Med	na	not	not	native (incl. archeophyte)	0
Amaranthus albus L.	Amaranthaceae	short lived	Digitario sanguinalis-Eragrostietea minoris	generalist	Adv (CAm)	na	not	not	naturalised alien	1
Amaranthus species	Amaranthaceae	N/A			N/A	N/A	N/A	N/A	N/A	N/A
Anacamptis morio (L.) R. M. Bateman, Pridgeon & M. W. Chase	Orchidaceae	perennual	Festuco-Brometea	grassland specialist	Euro-subMed	na	not	CITES	native (incl. archeophyte)	0																														1
Anacamptis pyramidalis (L.) Rich.	Orchidaceae	perennual	Festuco-Brometea	grassland specialist	subMed	VU	not	BulBDAct; CITES	native (incl. archeophyte)	0													1
Anagallis arvensis L.	Primulaceae	short lived	Papaveretea rhoeadis	generalist	Cosm	na	not	not	native (incl. archeophyte)	0		1																		1
Anagallis foemina Mill.	Primulaceae	short lived	Papaveretea rhoeadis	generalist	Cosm	na	not	not	native (incl. archeophyte)	0																		1												1
Anchusa officinalis L.	Boraginaceae	short lived	Artemisietea vulgaris	generalist	Pont-Med	na	not	not	native (incl. archeophyte)	0																																				1
Anchusa species	Boraginaceae	N/A			N/A	N/A	N/A	N/A	N/A	N/A
Anchusa stylosa M. Bieb.	Boraginaceae	short lived		generalist	subMed	CR	not	BulBDAct	native (incl. archeophyte)	0								1
Anchusa thessala Boiss. & Spruneroiss.	Boraginaceae	short lived		generalist	Pont-Med	na	not	not	native (incl. archeophyte)	0																		1											1
Androsace maxima L.	Primulaceae	short lived	Koelerio-Corynephoretea canescentis	generalist	Euro-As	na	not	not	native (incl. archeophyte)	0
Anemone nemorosa L.	Ranunculaceae	perennual	Carpino-Fagetea sylvaticae	forest specialist	SBoreal	na	not	not	native (incl. archeophyte)	0																										1
Anisantha sterilis (L.) Nevski	Poaceae	short lived	Sisymbrietea	generalist	Boreal	na	not	not	native (incl. archeophyte)	0		1				1				1	1			1	1			1		1	1	1	1				1	1	1				1				1		1
Anisantha tectorum (L.) Nevski	Poaceae	short lived	Koelerio-Corynephoretea canescentis	generalist	Boreal	na	not	not	native (incl. archeophyte)	0		1													1			1															1				1
Anthemis arvensis L.	Compositae	short lived	Papaveretea rhoeadis	generalist	Euro-Med	na	not	not	native (incl. archeophyte)	0		1					1	1												1
Anthemis cotula L.	Compositae	short lived	Sisymbrietea	generalist	Euro-Sib	na	not	not	native (incl. archeophyte)	0																												1			1
Anthemis ruthenica M. Bieb.	Compositae	short lived	Koelerio-Corynephoretea canescentis	generalist	subMed	na	not	not	native (incl. archeophyte)	0																																			1
Anthericum liliago L.	Asparagaceae	perennual	Festuco-Brometea	grassland specialist	subMed	na	not	not	native (incl. archeophyte)	0			1																																		1
Anthericum ramosum L.	Asparagaceae	perennual	Festuco-Brometea	grassland specialist	Eur	na	not	not	native (incl. archeophyte)	0												1							1
Anthoxanthum odoratum L.	Poaceae	perennual	Koelerio-Corynephoretea canescentis	generalist	Euro-As	na	not	not	native (incl. archeophyte)	0		1					1																				1	1							1		1
Anthriscus caucalis M. Bieb.	Apiaceae	short lived	Epilobietea angustifolii	generalist	Euro-Med	na	not	not	native (incl. archeophyte)	0		1																										1
Anthriscus cerefolium (L.) Hoffm.	Apiaceae	short lived	Epilobietea angustifolii	generalist	Euro-Med	na	not	not	native (incl. archeophyte)	0																						1	1
Anthriscus sylvestris (L.) Hoffm.	Apiaceae	perennual	Molinio-Arrhenatheretea	grassland specialist	Eur	na	not	not	native (incl. archeophyte)	0				1	1	1			1																		1
Apera spica-venti (L.) P. Beauv.	Poaceae	short lived	Papaveretea rhoeadis	generalist	SBoreal	na	not	not	native (incl. archeophyte)	0																				1															1	1		1
Arabidopsis thaliana (L.) Heynh.	Brassicaceae	short lived	Papaveretea rhoeadis	generalist	SBoreal	na	not	not	native (incl. archeophyte)	0											1			1																	1
Arabis auriculata Lam.	Brassicaceae	short lived	Helianthemetea guttati	grassland specialist	Euro-As	na	not	not	native (incl. archeophyte)	0																																							1
Arabis hirsuta (L.) Scop.	Brassicaceae	perennual	Trifolio-Geranietea sanguinei	generalist	Boreal	na	not	not	native (incl. archeophyte)	0																		1
Arabis sagittata (Bertol.) DC.	Brassicaceae	short lived	Festuco-Brometea	grassland specialist	Euro-Med	na	not	not	native (incl. archeophyte)	0					1								1
Arabis species	Brassicaceae	N/A			N/A	N/A	N/A	N/A	N/A	N/A																								1
Arctium lappa L.	Compositae	short lived	Artemisietea vulgaris	generalist	Euro-Med	na	not	not	native (incl. archeophyte)	0										1													1			1
Aremonia agrimonoides (L.) DC.	Rosaceae	perennual	Quercetea pubescentis	forest specialist	subMed	na	not	not	native (incl. archeophyte)	0																												1
Arenaria leptoclados (Rchb.) Guss.	Caryophyllaceae	short lived	Festuco-Brometea	grassland specialist	Euro-As	na	not	not	native (incl. archeophyte)	0		1		1											1													1							1
Arenaria serpyllifolia L.	Caryophyllaceae	short lived	Sedo-Scleranthetea	generalist	Euro-As	na	not	not	native (incl. archeophyte)	0							1																														1
Aristolochia clematitis L.	Aristolochiaceae	perennual	Epilobietea angustifolii	generalist	Euro-Med	na	not	not	native (incl. archeophyte)	0
Aristolochia species	Aristolochiaceae	N/A			N/A	N/A	N/A	N/A	N/A	N/A
Armeria rumelica Boiss.	Plumbaginaceae	perennual	Stipo giganteae-Agrostietea castellanae	grassland specialist	Bal	na	Bal	not	native (incl. archeophyte)	0
Arrhenatherum elatius (L.) J. Presl & C. Presl	Poaceae	perennual	Molinio-Arrhenatheretea	grassland specialist	Euro-As	na	not	not	native (incl. archeophyte)	0																											1										1		1
Artemisia absinthium L.	Compositae	perennual	Artemisietea vulgaris	generalist	Pont-Med	na	not	not	native (incl. archeophyte)	0
Artemisia alba Turra	Compositae	semishrub	Festuco-Brometea	grassland specialist	subMed	na	not	not	native (incl. archeophyte)	0																									1
Artemisia lerchiana Stechm.	Compositae	perennual	Artemisietea lerchianae	grassland specialist	subMed	na	not	not	native (incl. archeophyte)	0
Artemisia pedemontana Balb.	Compositae	perennual	Festuco-Brometea	grassland specialist	Pont-Med	na	not	not	native (incl. archeophyte)	0
Artemisia vulgaris L.	Compositae	perennual	Artemisietea vulgaris	generalist	SBoreal	na	not	not	native (incl. archeophyte)	0																													1	1
Arum elongatum Steven	Araceae	perennual	Carpino-Fagetea sylvaticae	forest specialist	Pont-OT	na	not	not	native (incl. archeophyte)	0
Arum italicum Mill.	Araceae	perennual	Quercetea pubescentis	forest specialist	Med	na	not	not	native (incl. archeophyte)	0			1			1			1																	1
Arum maculatum L.	Araceae	perennual	Carpino-Fagetea sylvaticae	forest specialist	Euro-subMed	na	not	not	native (incl. archeophyte)	0				1	1
Arum orientale M. Bieb.	Araceae	perennual		forest specialist	Med	na	not	not	native (incl. archeophyte)	0																							1
Asarum europaeum L.	Aristolochiaceae	perennual	Carpino-Fagetea sylvaticae	forest specialist	Euro-Sib	na	not	not	native (incl. archeophyte)	0
Asparagus acutifolius L.	Asparagaceae	semishrub	Quercetea pubescentis	forest specialist	Med	na	not	not	native (incl. archeophyte)	0
Asparagus officinalis L.	Asparagaceae	perennual	Festuco-Brometea	grassland specialist	Eur	na	not	not	native (incl. archeophyte)	0																	1															1
Asparagus tenuifolius Lam.	Asparagaceae	perennual	Quercetea pubescentis	forest specialist	Pont-Med	na	not	not	native (incl. archeophyte)	0					1					1													1
Asparagus verticillatus L.	Asparagaceae	perennual	Quercetea pubescentis	forest specialist	Pont-As	na	not	not	native (incl. archeophyte)	0
Asperugo procumbens L.	Boraginaceae	short lived	Artemisietea vulgaris	generalist	Euro-As	na	not	not	native (incl. archeophyte)	0
Asperula arvensis L.	Rubiaceae	short lived	Papaveretea rhoeadis	generalist	Euro-Med	na	not	not	native (incl. archeophyte)	0									1
Asperula cynanchica L.	Rubiaceae	perennual	Festuco-Brometea	grassland specialist	Euro-Med	na	not	not	native (incl. archeophyte)	0																								1				1	1	1				1	1	1	1
Asperula purpurea (L.) Ehrend.	Rubiaceae	perennual	Festuco-Brometea	grassland specialist	subMed	na	not	not	native (incl. archeophyte)	0			1		1		1						1	1
Asperula rumelica Boiss.	Rubiaceae	perennual	Festuco-Brometea	grassland specialist	subMed	na	not	not	native (incl. archeophyte)	0
Asperula species	Rubiaceae	N/A			N/A	N/A	N/A	N/A	N/A	N/A
Asperula tenella Degen	Rubiaceae	perennual	Festuco-Brometea	grassland specialist	subMed	na	not	not	native (incl. archeophyte)	0
Aster amellus L.	Compositae	perennual	Festuco-Brometea	grassland specialist	Euro-Med	na	not	not	native (incl. archeophyte)	0
Asterolinon linum-stellatum (L.) Duby	Primulaceae	short lived	Stipo-Trachynietea distachyae	grassland specialist	Med	na	not	not	native (incl. archeophyte)	0													1
Astragalus austriacus Jacq.	Fabaceae	perennual	Festuco-Brometea	grassland specialist	subMed	na	not	not	native (incl. archeophyte)	0
Astragalus glycyphylloides DC.	Fabaceae	perennual	Trifolio-Geranietea sanguinei	generalist	subMed	na	not	not	native (incl. archeophyte)	0			1									1																											1
Astragalus glycyphyllos L.	Fabaceae	perennual	Trifolio-Geranietea sanguinei	generalist	sPont	na	not	not	native (incl. archeophyte)	0					1								1
Astragalus hamosus L.	Fabaceae	short lived	Helianthemetea guttati	grassland specialist	Euro-As	na	not	not	native (incl. archeophyte)	0														1																									1
Astragalus monspessulanus L.	Fabaceae	perennual	Festuco hystricis-Ononidetea striatae	generalist	Pont-Med	na	not	not	native (incl. archeophyte)	0								1											1					1
Astragalus onobrychis L.	Fabaceae	perennual	Festuco-Brometea	grassland specialist	Euro-As	na	not	not	native (incl. archeophyte)	0																																1	1				1		1
Astragalus species	Fabaceae	N/A			N/A	N/A	N/A	N/A	N/A	N/A							1
Astragalus spruneri Boiss.	Fabaceae	perennual	Ononido-Rosmarinetea	generalist	Bal-Anat	na	not	not	native (incl. archeophyte)	0													1
Astragalus suberosus subsp. haarbachii (Boiss.) V. A. Matthews	Fabaceae	perennual		grassland specialist	Bal-Anat	EN	not	not	native (incl. archeophyte)	0
Astragalus wilmottianus Stoj.	Fabaceae	perennual	Festuco-Brometea	grassland specialist	Bal	EN	Bal	BulBDAct	native (incl. archeophyte)	0
Asyneuma anthericoides (Janka) Bornm.	Campanulaceae	perennual		grassland specialist	Bal	na	Bal	not	native (incl. archeophyte)	0																								1
Asyneuma canescens (Waldst. & Kit.) Griseb. & Schenk	Campanulaceae	perennual	Quercetea pubescentis	forest specialist	Pont-Bal	na	not	not	native (incl. archeophyte)	0																								1
Atriplex species	Chenopodiaceae	N/A			N/A	N/A	N/A	N/A	N/A	N/A
Avena fatua L.	Poaceae	short lived	Chenopodietea	generalist	Boreal	na	not	not	native (incl. archeophyte)	0						1						1			1			1		1
Avena sativa L.	Poaceae	short lived	Chenopodietea	generalist	Adv	na	not	not	in large-scale cultivation	0										1	1
Avenella flexuosa (L.) Drejer	Poaceae	perennual	Epilobietea angustifolii	generalist	Boreal	na	not	not	native (incl. archeophyte)	0																																						1
Avenula pubescens (Huds.) Dumort.	Poaceae	perennual	Festuco-Brometea	grassland specialist	SSib	na	not	not	native (incl. archeophyte)	0													1						1
Ballota nigra L.	Lamiaceae	perennual	Artemisietea vulgaris	generalist	Euro-Med	na	not	not	native (incl. archeophyte)	0										1													1
Bassia prostrata (L.) Beck	Chenopodiaceae	semishrub	Festuco-Brometea	grassland specialist	Euro-As	na	not	not	native (incl. archeophyte)	0
Bellardia trixago (L.) All.	Orobanchaceae	short lived	Chenopodietea	generalist	Med	na	not	not	native (incl. archeophyte)	0		1
Bellardiochloa variegata (Lam.) Kerguélen	Poaceae	perennual	Juncetea trifidi	grassland specialist	subMed-Anat	na	not	not	native (incl. archeophyte)	0																															1
Bellis perennis L.	Compositae	perennual	Molinio-Arrhenatheretea	grassland specialist	Euro-As	na	not	not	native (incl. archeophyte)	0
Bellis sylvestris Cirillo	Compositae	perennual	Poetea bulbosae	generalist	Med	na	not	not	native (incl. archeophyte)	0		1
Berberis vulgaris L.	Berberidaceae	shrub	Crataego-Prunetea	forest specialist	Euro-Med	na	not	not	native (incl. archeophyte)	0																			1
Berteroa incana (L.) DC.	Brassicaceae	perennual	Artemisietea vulgaris	generalist	sPont	na	not	not	native (incl. archeophyte)	0						1															1														1		1
Betula pendula Roth	Betulaceae	tree	Carpino-Fagetea sylvaticae	forest specialist	Euro-Sib	na	not	not	native (incl. archeophyte)	0																																				1
Bifora radians M. Bieb.	Apiaceae	short lived	Papaveretea rhoeadis	generalist	Euro-Med	na	not	not	native (incl. archeophyte)	0																																1	1						1
Bituminaria bituminosa (L.) C. H. Stirt.	Fabaceae	perennual	Lygeo sparti-Stipetea tenacissimae	generalist	Pont-Med	na	not	not	native (incl. archeophyte)	0								1		1		1										1	1	1
Bombycilaena erecta (L.) Smoljan.	Compositae	short lived	Koelerio-Corynephoretea canescentis	generalist	Euro-Med	na	not	not	native (incl. archeophyte)	0																																							1
Botriochloa ischaemum (L.) Keng	Poaceae	perennual	Festuco-Brometea	grassland specialist	subMed-As	na	not	not	native (incl. archeophyte)	0											1			1	1	1				1	1	1		1	1				1	1		1	1	1					1
Brachypodium pinnatum (L.) P. Beauv.	Poaceae	perennual	Festuco-Brometea	grassland specialist	SSib	na	not	not	native (incl. archeophyte)	0		1			1																			1								1				1			1
Brachypodium sylvaticum (Huds.) P. Beauv.	Poaceae	perennual	Quercetea pubescentis	forest specialist	Euro-As	na	not	not	native (incl. archeophyte)	0		1			1				1			1														1	1		1	1
Brassica juncea (L.) Czern.	Brassicaceae	short lived		generalist	As	na	not	not		0
Brassica napus L.	Brassicaceae	short lived	Papaveretea rhoeadis	generalist	Adv	na	not	not	native (incl. archeophyte)	0
Briza media L.	Poaceae	perennual	Festuco-Brometea	grassland specialist	Eur	na	not	not	native (incl. archeophyte)	0		1																						1										1	1
Bromopsis inermis (Leyss.) Holub	Poaceae	perennual	Festuco-Brometea	grassland specialist	Euro-As	na	not	not	native (incl. archeophyte)	0										1																							1
Bromopsis moesiaca (Velen.) Holub	Poaceae	perennual	Festuco-Brometea	grassland specialist	Bul	NT	Bul	not	native (incl. archeophyte)	0
Bromopsis riparia (Rehmann) Holub	Poaceae	perennual	Festuco-Brometea	grassland specialist	Pont	na	not	not	native (incl. archeophyte)	0																																			1
Bromus arvensis L.	Poaceae	short lived	Papaveretea rhoeadis	generalist	Euro-As	na	not	not	native (incl. archeophyte)	0			1											1														1				1	1				1		1
Bromus commutatus Schrad.	Poaceae	short lived	Molinio-Arrhenatheretea	grassland specialist	subMed	na	not	not	native (incl. archeophyte)	0		1			1
Bromus hordeaceus L.	Poaceae	short lived	Sisymbrietea	generalist	Boreal	na	not	not	native (incl. archeophyte)	0													1						1		1						1		1								1
Bromus intermedius Guss.	Poaceae	short lived	Chenopodietea	generalist	Med-subMed	na	not	not	native (incl. archeophyte)	0
Bromus japonicus Thunb.	Poaceae	short lived	Sisymbrietea	generalist	Med-CAs	na	not	not	native (incl. archeophyte)	0																	1											1	1
Bromus racemosus L.	Poaceae	short lived	Molinio-Arrhenatheretea	grassland specialist	Eur	na	not	not	native (incl. archeophyte)	0								1										1		1					1		1
Bromus scoparius L.	Poaceae	short lived	Chenopodietea	generalist	subMed	na	not	not	native (incl. archeophyte)	0
Bromus species	Poaceae	N/A			N/A	N/A	N/A	N/A	N/A	N/A										1									1												1
Bromus squarrosus L.	Poaceae	short lived	Koelerio-Corynephoretea canescentis	generalist	subMed	na	not	not	native (incl. archeophyte)	0														1			1				1	1
Buglossoides arvensis (L.) I. M. Johnst./ Buglossoides arvensis subsp. sibthorpiana (Griseb.) R. Fern.	Boraginaceae	short lived	Festuco-Brometea	grassland specialist	Euro-As/ Med	na/VU	not	not	native (incl. archeophyte)	0						1											1																						1
Bunias erucago L.	Brassicaceae	short lived	Chenopodietea	generalist	Med	na	not	not	native (incl. archeophyte)	0										1
Bunias orientalis L.	Brassicaceae	short lived	Sisymbrietea	generalist	Euro-Sib	na	not	not	native (incl. archeophyte)	0
Bupleurum apiculatum Friv.	Apiaceae	short lived		generalist	Bal	na	not	not	native (incl. archeophyte)	0																																	1
Bupleurum commutatum Boiss. & Balansa	Apiaceae	short lived		generalist	Pont-Med	na	not	not	native (incl. archeophyte)	0														1								1
Bupleurum rotundifolium L.	Apiaceae	short lived	Papaveretea rhoeadis	generalist	Euro-As	na	not	not	native (incl. archeophyte)	0
Calamagrostis arundinacea (L.) Roth	Poaceae	perennual	Mulgedio-Aconitetea	generalist	SBoreal	na	not	not	native (incl. archeophyte)	0																																				1
Calamagrostis epigejos (L.) Roth	Poaceae	perennual	Artemisietea vulgaris	generalist	Euro-As	na	not	not	native (incl. archeophyte)	0
Calepina irregularis (Asso) Thell.	Brassicaceae	short lived	Artemisietea vulgaris	generalist	Med	na	not	not	native (incl. archeophyte)	0					1	1
Camelina alyssum (Mill.) Thell.	Brassicaceae	short lived	Papaveretea rhoeadis	generalist	Euro-As	na	not	not	native (incl. archeophyte)	0																			1
Camelina microcarpa Andrz. ex DC.	Brassicaceae	short lived	Festuco-Brometea	grassland specialist	Pont-CAs	na	not	not	native (incl. archeophyte)	0																			1																		1
Camelina rumelica Velen.	Brassicaceae	short lived	Papaveretea rhoeadis	generalist	Pont-CAs	na	not	not	native (incl. archeophyte)	0						1
Camelina sativa (L.) Crantz	Brassicaceae	short lived	Papaveretea rhoeadis	generalist	Pont-CAs	na	not	not	native (incl. archeophyte)	0
Camelina species	Brassicaceae	N/A			N/A	N/A	N/A	N/A	N/A	N/A																																1	1
Campanula bononiensis L.	Campanulaceae	short lived	Trifolio-Geranietea sanguinei	generalist	Eur	na	not	not	native (incl. archeophyte)	0																																1
Campanula cervicaria L.	Campanulaceae	perennual	Trifolio-Geranietea sanguinei	generalist	sPont	na	not	not	native (incl. archeophyte)	0																														1
Campanula glomerata L.	Campanulaceae	perennual	Festuco-Brometea	grassland specialist	Euro-OT	na	not	not	native (incl. archeophyte)	0																											1
Campanula lingulata Waldst. & Kit.	Campanulaceae	perennual	Asplenietea trichomanis	generalist	Ap-Bal	na	not	not	native (incl. archeophyte)	0																															1
Campanula macrostachya Willd.	Campanulaceae	short lived	Festuco-Brometea	grassland specialist	Med	na	not	not	native (incl. archeophyte)	0		1
Campanula patula L.	Campanulaceae	short lived	Trifolio-Geranietea sanguinei	generalist	Eur	na	not	not	native (incl. archeophyte)	0																																			1
Campanula persicifolia L.	Campanulaceae	perennual	Quercetea pubescentis	forest specialist	Euro-Sib	na	not	not	native (incl. archeophyte)	0																																				1
Campanula rapunculoides L.	Campanulaceae	perennual	Trifolio-Geranietea sanguinei	generalist	Eur	na	not	not	native (incl. archeophyte)	0					1
Campanula rapunculus L.	Campanulaceae	short lived	Trifolio-Geranietea sanguinei	generalist	Euro-Sib	na	not	not	native (incl. archeophyte)	0					1
Campanula sibirica L.	Campanulaceae	short lived	Festuco-Brometea	grassland specialist	subMed	na	not	not	native (incl. archeophyte)	0																								1
Campanula sparsa Friv.	Campanulaceae	short lived	Quercetea pubescentis	forest specialist	Bal-Carp	na	not	not	native (incl. archeophyte)	0		1		1																																1
Campanula species	Campanulaceae	N/A			N/A	N/A	N/A	N/A	N/A	N/A
Capsella bursa-pastoris (L.) Medik.	Brassicaceae	short lived	Papaveretea rhoeadis	generalist	Cosm	na	not	not	native (incl. archeophyte)	0																					1			1					1
Cardamine hirsuta L.	Brassicaceae	short lived	Chenopodietea	generalist	Euro-As	na	not	not	native (incl. archeophyte)	0																															1
Cardamine species	Brassicaceae	N/A			N/A	N/A	N/A	N/A	N/A	N/A
Carduus acanthoides L.	Compositae	short lived	Artemisietea vulgaris	generalist	Eur	na	not	not	native (incl. archeophyte)	0		1				1				1	1					1					1	1	1
Carduus acicularis Bertol.	Compositae	short lived		generalist	Med	na	not	not	native (incl. archeophyte)	0
Carduus crispus L.	Compositae	perennual	Artemisietea vulgaris	generalist	Euro-Med	na	not	not	native (incl. archeophyte)	0
Carduus nutans L./ Carduus nutans subsp. leiophyllus (Petrović) Stoj. & Stef.	Compositae	short lived	Artemisietea vulgaris	generalist	Euro-Med	na	not	not	native (incl. archeophyte)	0								1		1				1	1		1			1		1		1
Carduus pycnocephallus L.	Compositae	short lived	Chenopodietea	generalist	Med	na	not	not	native (incl. archeophyte)	0																1
Carduus species	Compositae	N/A			N/A	N/A	N/A	N/A	N/A	N/A
Carex acuta L.	Cyperaceae	perennual	Phragmito-Magnocaricetea	generalist	Euro-Sib	na	not	not	native (incl. archeophyte)	0
Carex caryophyllea Latourr.	Cyperaceae	perennual	Festuco-Brometea	grassland specialist	Boreal	na	not	not	native (incl. archeophyte)	0																								1				1	1		1			1	1	1	1
Carex depauperata With.	Cyperaceae	perennual	Quercetea pubescentis	forest specialist	subMed	na	not	not	native (incl. archeophyte)	0			1
Carex distachya Desf.	Cyperaceae	perennual	Quercetea pubescentis	forest specialist	Med	na	not	not	native (incl. archeophyte)	0
Carex filiformis L.	Cyperaceae	perennual	Molinio-Arrhenatheretea	grassland specialist	Euro-Sib	na	not	not	native (incl. archeophyte)	0										1	1						1							1
Carex flacca Schreb./ Carex flacca subsp. serrulata (Spreng.) Greuter	Cyperaceae	perennual	Festuco-Brometea	grassland specialist	Cosm	na	not	not	native (incl. archeophyte)	0
Carex hallerana Asso	Cyperaceae	perennual	Festuco-Brometea	grassland specialist	Euro-As	na	not	not	native (incl. archeophyte)	0																												1		1	1
Carex hirta L.	Cyperaceae	perennual	Molinio-Arrhenatheretea	grassland specialist	Boreal	na	not	not	native (incl. archeophyte)	0									1																										1
Carex hordeistichos Vill.	Cyperaceae	perennual	Festuco-Puccinellietea	grassland specialist	SBoreal	na	not	not	native (incl. archeophyte)	0							1												1
Carex humilis Leyss.	Cyperaceae	perennual	Festuco-Brometea	grassland specialist	Euro-As	na	not	not	native (incl. archeophyte)	0																						1
Carex michelii Host	Cyperaceae	perennual	Festuco-Brometea	grassland specialist	Eur	na	not	not	native (incl. archeophyte)	0								1
Carex muricata L.	Cyperaceae	perennual	Trifolio-Geranietea sanguinei	generalist	Cosm	na	not	not	native (incl. archeophyte)	0																			1									1
Carex praecox Schreb.	Cyperaceae	perennual	Festuco-Brometea	grassland specialist	Euro-Sib	na	not	not	native (incl. archeophyte)	0		1		1	1	1	1				1				1				1																		1
Carex species	Cyperaceae	N/A			N/A	N/A	N/A	N/A	N/A	N/A																															1
Carex spicata Huds.	Cyperaceae	perennual	Trifolio-Geranietea sanguinei	generalist	Euro-As	na	not	not	native (incl. archeophyte)	0																			1										1						1				1
Carex vulpina L.	Cyperaceae	perennual	Molinio-Arrhenatheretea	grassland specialist	Euro-Sib	na	not	not	native (incl. archeophyte)	0				1								1														1	1
Carlina acanthifolia All.	Compositae	perennual	Festuco-Brometea	grassland specialist	Eur	na	not	not	native (incl. archeophyte)	0
Carlina lanata L.	Compositae	short lived	Chenopodietea	generalist	Med	na	not	not	native (incl. archeophyte)	0
Carlina vulgaris L.	Compositae	short lived	Festuco-Brometea	grassland specialist	Euro-Med	na	not	not	native (incl. archeophyte)	0																																		1
Carpinus betulus L.	Corylaceae	tree	Carpino-Fagetea sylvaticae	forest specialist	Euro-subMed	na	not	not	native (incl. archeophyte)	0
Carpinus orientalis Mill.	Corylaceae	tree	Quercetea pubescentis	forest specialist	subMed	na	not	not	native (incl. archeophyte)	0		1			1				1	1	1																	1		1	1
Carthamus lanatus L.	Compositae	short lived	Artemisietea vulgaris	generalist	subMed	na	not	not	native (incl. archeophyte)	0		1			1									1				1							1														1
Carum carvi L.	Apiaceae	perennual	Molinio-Arrhenatheretea	grassland specialist	Euro-As	na	not	not	native (incl. archeophyte)	0																										1
Caucalis platycarpos L.	Apiaceae	short lived	Papaveretea rhoeadis	generalist	Euro-CAs	na	not	not	native (incl. archeophyte)	0																									1														1
Centaurea orientalis L.	Compositae	perennual	Festuco-Brometea	grassland specialist	Pont-Med	na	not	not	native (incl. archeophyte)	0										1	1										1	1		1
Centaurea phrygia L.	Compositae	perennual	Molinio-Arrhenatheretea	grassland specialist	Eur	na	not	not	native (incl. archeophyte)	0																																			1
Centaurea salonitana Vis.	Compositae	perennual	Artemisietea vulgaris	generalist	Pont-Med	na	not	not	native (incl. archeophyte)	0			1	1		1	1	1				1	1		1																								1
Centaurea scabiosa L.	Compositae	perennual	Festuco-Brometea	grassland specialist	Euro-Sib	na	not	not	native (incl. archeophyte)	0																	1															1
Centaurea solstitialis L.	Compositae	perennual	Artemisietea vulgaris	generalist	Euro-Med	na	not	not	alien (status unknown)	0											1			1	1	1	1				1	1			1
Centaurea species	Compositae	N/A			N/A	N/A	N/A	N/A	N/A	N/A			1	1						1																		1
Centaurea stoebe L.	Compositae	perennual	Festuco-Brometea	grassland specialist	subMed	na	not	not	native (incl. archeophyte)	0													1	1		1								1					1	1	1	1		1	1		1	1
Centaurium erythraea Rafn	Gentianaceae	short lived	Festuco-Brometea	grassland specialist	subMed	na	not	not	native (incl. archeophyte)	0																												1						1	1	1
Cephalanthera damasonium (Mill.) Druce	Orchidaceae	perennual	Carpino-Fagetea sylvaticae	forest specialist	subMed	na	not	CITES	native (incl. archeophyte)	0
Cephalanthera longifolia (L.) R. M. Fritsch	Orchidaceae	perennual	Quercetea pubescentis	forest specialist	Euro-OT	na	not	CITES	native (incl. archeophyte)	0																										1
Cephalaria laevigata (Waldst. & Kit.) Schrad.	Dipsacaceae	perennual	Elyno-Seslerietea	grassland specialist	subMed	na	not	not	native (incl. archeophyte)	0																								1
Cephalaria transsylvanica (L.) Roem. & Schult.	Dipsacaceae	short lived	Papaveretea rhoeadis	generalist	Pont-Med	na	not	not	native (incl. archeophyte)	0																1						1										1							1
Cephalaria uralensis (Murray) Roem. & Schult.	Dipsacaceae	perennual	Festuco-Brometea	grassland specialist	Pont-Med	na	not	not	native (incl. archeophyte)	0																			1
Cerastium banaticum (Rochel) Heuff.	Caryophyllaceae	perennual	Festuco-Brometea	grassland specialist	subMed	na	not	not	native (incl. archeophyte)	0
Cerastium brachypetalum Pers.	Caryophyllaceae	short lived	Sedo-Scleranthetea	generalist	Euro-Med	na	not	not	native (incl. archeophyte)	0				1																							1	1		1	1								1
Cerastium fontanum Baumg./Cerastium fontanum subsp. vulgare (Hartm.) Greuter & Burdet	Caryophyllaceae	perennual	Molinio-Arrhenatheretea	grassland specialist	Eur	na	not	not	native (incl. archeophyte)	0		1
Cerastium gracile Dufour	Caryophyllaceae	short lived	Helianthemetea guttati	grassland specialist		na	not	not	native (incl. archeophyte)	0		1	1											1
Cerastium pumilum Curtis	Caryophyllaceae	short lived	Sedo-Scleranthetea	generalist	Euro-Med	na	not	not	native (incl. archeophyte)	0
Cerastium rectum Friv.	Caryophyllaceae	short lived	Festuco-Brometea	grassland specialist	Bal-Dac	na	not	not	native (incl. archeophyte)	0																					1
Cerastium semidecandrum L.	Caryophyllaceae	short lived	Koelerio-Corynephoretea canescentis	generalist	Euro-Med	na	not	not	native (incl. archeophyte)	0																			1									1
Cerastium species	Caryophyllaceae	N/A			N/A	N/A	N/A	N/A	N/A	N/A							1								1
Cercis siliquastrum L.	Fabaceae	tree	Quercetea pubescentis	forest specialist	Med-OT	NT	not	not	native (incl. archeophyte)	0
Cerinthe glabra Mill.	Boraginaceae	perennual	Artemisietea vulgaris	generalist	subMed	na	not	not	native (incl. archeophyte)	0																																1	1
Cerinthe minor L.	Boraginaceae	short lived	Artemisietea vulgaris	generalist	Pont-Med	na	not	not	native (incl. archeophyte)	0				1	1			1				1					1							1
Chaerophyllum bulbosum L.	Apiaceae	perennual	Epilobietea angustifolii	generalist	Euro-As	na	not	not	native (incl. archeophyte)	0																											1
Chaerophyllum nodosum (L.) Crantz	Apiaceae	perennual	Epilobietea angustifolii	generalist	Euro-As	na	not	not	native (incl. archeophyte)	0						1
Chamaecytisus species	Fabaceae	N/A			N/A	N/A	N/A	N/A	N/A	N/A
Chenopodiastrum murale (L.) S. Fuentes & al.	Chenopodiaceae	short lived	Sisymbrietea	generalist	Cosm	na	not	not	native (incl. archeophyte)	0																	1
Chenopodium album L.	Chenopodiaceae	short lived	Sisymbrietea	generalist	Cosm	na	not	not	native (incl. archeophyte)	0										1										1	1	1															1
Chenopodium species	Chenopodiaceae	N/A			N/A	N/A	N/A	N/A	N/A	N/A																		1																			1
Chondrilla juncea L.	Compositae	perennual	Koelerio-Corynephoretea canescentis	generalist	Euro-Sib	na	not	not	native (incl. archeophyte)	0				1		1									1	1				1	1				1		1	1	1				1	1	1	1	1		1
Chrysopogon gryllus (L.) Trin.	Poaceae	perennual	Festuco-Brometea	grassland specialist	Pont-Med	na	not	not	native (incl. archeophyte)	0		1	1	1	1	1	1			1	1	1	1									1		1					1	1	1	1	1	1	1	1
Cichorium intybus L.	Compositae	perennual	Artemisietea vulgaris	generalist	Euro-Sib	na	not	not	native (incl. archeophyte)	0											1				1	1				1	1								1	1		1			1	1
Cirsium arvense (L.) Scop.	Compositae	perennual	Papaveretea rhoeadis	generalist	Euro-As	na	not	not	native (incl. archeophyte)	0			1															1							1							1
Cirsium creticum (Lam.) d’Urv.	Compositae	perennual		generalist	Med	na	not	not	native (incl. archeophyte)	0		1
Cirsium ligulare Boiss.	Compositae	short lived		generalist	Med	na	not	not	native (incl. archeophyte)	0										1																		1		1		1		1	1				1
Cirsium species	Compositae	N/A			N/A	N/A	N/A	N/A	N/A	N/A
Cirsium vulgare (Savi) Ten.	Compositae	short lived	Artemisietea vulgaris	generalist	Euro-Med	na	not	not	native (incl. archeophyte)	0																												1				1	1		1		1		1
Cleistogenes serotina (L.) Keng	Poaceae	perennual		grassland specialist	Euro-subMed	na	not	not	native (incl. archeophyte)	0		1		1	1		1			1			1									1
Clematis vitalba L.	Ranunculaceae	shrub	Alno glutinosae-Populetea albae	forest specialist	Eur	na	not	not	native (incl. archeophyte)	0																			1				1	1	1		1		1					1					1
Clematis viticella L.	Ranunculaceae	shrub	Alno glutinosae-Populetea albae	forest specialist	Pont-Med	na	not	not	native (incl. archeophyte)	0				1																			1			1
Clinopodium acinos (L.) Kuntze	Lamiaceae	short lived	Sedo-Scleranthetea	generalist	Euro-Med	na	not	not	native (incl. archeophyte)	0
Clinopodium graveolens subsp. rotundifolium (Pers.) Govaerts	Lamiaceae	short lived	Chenopodietea	generalist	Med-CAs	na	not	not	native (incl. archeophyte)	0																															1
Clinopodium nepeta (L.) Kuntze	Lamiaceae	perennual	Trifolio-Geranietea sanguinei	generalist	Euro-Med	na	not	not	native (incl. archeophyte)	0																									1
Clinopodium suaveolens (Sm.) Kuntze	Lamiaceae	perennual		generalist	subMed	na	not	not	native (incl. archeophyte)	0
Clinopodium vulgare L.	Lamiaceae	perennual	Trifolio-Geranietea sanguinei	generalist	SBoreal	na	not	not	native (incl. archeophyte)	0		1																						1			1			1				1
Clypeola jonthlaspi L.	Brassicaceae	short lived	Sedo-Scleranthetea	generalist	Med	na	not	not	native (incl. archeophyte)	0										1	1
Colchicum autumnale L.	Colchicaceae	perennual	Molinio-Arrhenatheretea	grassland specialist	Eur	na	not	not	native (incl. archeophyte)	0
Colutea arborescens L.	Fabaceae	shrub	Quercetea pubescentis	forest specialist	subMed	na	not	not	native (incl. archeophyte)	0
Comandra umbellata subsp. elegans (Spreng.) Piehl	Santalaceae	shrub		grassland specialist	Bal-Dac-Anat	na	not	not	native (incl. archeophyte)	0				1	1	1
Conium maculatum L.	Apiaceae	short lived	Artemisietea vulgaris	generalist	Euro-As	na	not	not	native (incl. archeophyte)	0						1				1													1
Consolida regalis Gray	Ranunculaceae	short lived	Papaveretea rhoeadis	generalist	Euro-Med	na	not	not	native (incl. archeophyte)	0																		1		1		1										1	1
Consolida species	Ranunculaceae	N/A			N/A	N/A	N/A	N/A	N/A	N/A
Convolvulus arvensis L.	Convolvulaceae	perennual	Papaveretea rhoeadis	generalist	Cosm	na	not	not	native (incl. archeophyte)	0										1	1				1		1	1		1	1	1			1							1	1		1		1	1
Convolvulus betonicifolius Mill.	Convolvulaceae	perennual		generalist	Pont-Med	na	not	not	native (incl. archeophyte)	0																		1
Convolvulus cantabrica L.	Convolvulaceae	perennual	Festuco-Brometea	grassland specialist	Pont	na	not	not	native (incl. archeophyte)	0		1	1	1	1		1	1		1	1	1	1	1	1							1		1	1
Cornus mas L.	Cornaceae	shrub	Quercetea pubescentis	forest specialist	subMed	na	not	not	native (incl. archeophyte)	0			1	1	1				1			1												1		1	1
Cornus sanguinea L.	Cornaceae	shrub	Crataego-Prunetea	forest specialist	subMed	na	not	not	native (incl. archeophyte)	0												1											1						1	1				1
Coronilla scorpioides (L.) W. D. J. Koch	Fabaceae	short lived	Stipo-Trachynietea distachyae	grassland specialist	subMed	na	not	not	native (incl. archeophyte)	0			1
Corydalis solida (L.) Clairv.	Papaveraceae	perennual	Carpino-Fagetea sylvaticae	forest specialist	Euro-Med-CAs	na	not	not	native (incl. archeophyte)	0												1
Corylus avellana L.	Corylaceae	shrub	Crataego-Prunetea	forest specialist	Med-CAs	na	not	not	native (incl. archeophyte)	0																														1						1
Cota austriaca (Jacq.) Sch. Bip.	Compositae	short lived	Papaveretea rhoeadis	generalist	Euro-Med	na	not	not	native (incl. archeophyte)	0																					1				1								1				1
Cota tinctoria (L.) J. Gay	Compositae	perennual	Artemisietea vulgaris	generalist	Euro-Sib	na	not	not	native (incl. archeophyte)	0		1		1	1			1				1		1		1		1						1						1	1	1
Cotinus coggygria Scop.	Anacardiaceae	shrub	Festuco-Brometea	grassland specialist	Med-As	na	not	not	native (incl. archeophyte)	0			1	1						1														1
Crataegus monogyna Jacq.	Rosaceae	shrub	Quercetea pubescentis	forest specialist	SBoreal	na	not	not	native (incl. archeophyte)	0		1		1	1				1			1									1	1	1	1		1	1			1		1		1	1				1
Crepis biennis L.	Compositae	short lived	Molinio-Arrhenatheretea	grassland specialist	subMed	na	not	not	native (incl. archeophyte)	0
Crepis foetida L.	Compositae	short lived	Sisymbrietea	generalist	Euro-Med	na	not	not	native (incl. archeophyte)	0																1												1
Crepis pannonica (Jacq.) K. Koch	Compositae	short lived	Festuco-Brometea	grassland specialist	Pont-OT	na	not	not	native (incl. archeophyte)	0																																1
Crepis pulchra L.	Compositae	short lived	Sisymbrietea	generalist	Euro-Med	na	not	not	native (incl. archeophyte)	0															1		1								1		1					1
Crepis sancta (L.) Bornm.	Compositae	short lived	Stipo-Trachynietea distachyae	grassland specialist	subMed	na	not	not	native (incl. archeophyte)	0					1	1
Crepis setosa Haller f.	Compositae	short lived	Artemisietea vulgaris	generalist	Euro-Med	na	not	not	native (incl. archeophyte)	0														1	1	1		1		1								1											1
Crepis species	Compositae	N/A			N/A	N/A	N/A	N/A	N/A	N/A																																					1
Crepis tectorum L.	Compositae	short lived	Sisymbrietea	generalist	Euro-Sib	na	not	not	native (incl. archeophyte)	0																			1
Crepis zacintha (L.) Loisel.	Compositae	short lived	Chenopodietea	generalist	Med	na	not	not	native (incl. archeophyte)	0		1
Crocus chrysanthus (Herb.) Herb.	Iridaceae	perennual	Quercetea pubescentis	forest specialist	subMed	na	not	not	native (incl. archeophyte)	0		1
Crocus flavus Weston	Iridaceae	perennual	Carpino-Fagetea sylvaticae	forest specialist	Euro-Pont	na	not	not	native (incl. archeophyte)	0									1
Crocus species	Iridaceae	N/A			N/A	N/A	N/A	N/A	N/A	N/A
Cruciata glabra (L.) Ehrend.	Rubiaceae	perennual	Trifolio-Geranietea sanguinei	generalist	SMed-CAs	na	not	not	native (incl. archeophyte)	0		1
Cruciata laevipes Opiz	Rubiaceae	perennual	Epilobietea angustifolii	generalist	SMed-CAs	na	not	not	native (incl. archeophyte)	0		1		1	1	1	1										1											1			1
Crupina vulgaris Cass.	Compositae	short lived	Festuco-Brometea	grassland specialist	subMed	na	not	not	native (incl. archeophyte)	0		1						1					1																		1		1
Cuscuta campestris Yunck.	Convolvulaceae	short lived		generalist	Adv (NAm)	na	not	not	alien (status unknown)	1					1
Cuscuta epithymum (L.) L.	Convolvulaceae	short lived	Festuco-Brometea	grassland specialist	Eur	na	not	not	native (incl. archeophyte)	0																			1
Cuscuta europaea L.	Convolvulaceae	short lived	Epilobietea angustifolii	generalist	SBoreal	na	not	not	native (incl. archeophyte)	0				1																	1							1
Cuscuta species	Convolvulaceae	N/A			N/A	N/A	N/A	N/A	N/A	N/A
Cyanus segetum Hill	Compositae	short lived	Papaveretea rhoeadis	generalist	Euro-Med	na	not	not	native (incl. archeophyte)	0						1														1	1				1
Cynanchum acutum L.	Apocynaceae	perennual	Epilobietea angustifolii	generalist	Med-CAs	na	not	not	native (incl. archeophyte)	0
Cynodon dactylon (L.) Pers.	Poaceae	perennual	Polygono-Poetea annuae	generalist	Cosm	na	not	not	native (incl. archeophyte)	0		1	1							1			1	1	1			1		1	1				1			1											1
Cynoglossum hungaricum Simonk.	Boraginaceae	short lived		generalist	subMed	na	not	not	native (incl. archeophyte)	0											1				1							1
Cynoglossum officinale L.	Boraginaceae	short lived	Artemisietea vulgaris	generalist	SPont	na	not	not	native (incl. archeophyte)	0																												1									1
Cynoglottis barrelieri (All.) Vural & Kit Tan	Boraginaceae	perennual	Festuco-Brometea	grassland specialist	subMed	na	not	not	native (incl. archeophyte)	0																			1
Cynosurus cristatus L.	Poaceae	perennual	Molinio-Arrhenatheretea	grassland specialist	Eur	na	not	not	native (incl. archeophyte)	0		1
Cynosurus echinatus L.	Poaceae	short lived	Helianthemetea guttati	grassland specialist	subMed	na	not	not	native (incl. archeophyte)	0		1		1						1		1															1
Cytisus albus Hacq.	Fabaceae	shrub	Quercetea pubescentis	forest specialist	Eur	na	not	not	native (incl. archeophyte)	0							1
Cytisus austriacus L./ Cytisus austriacus subsp. pygmaeus (Willd.) Briq.	Fabaceae	shrub	Festuco-Brometea	grassland specialist	Euro-Med/Bal-Anat	na	not	not	native (incl. archeophyte)	0																									1
Cytisus eriocarpus Boiss.	Fabaceae	shrub		generalist	Bal-Anat	na	not	not	native (incl. archeophyte)	0																															1
Cytisus hirsutus L.	Fabaceae	shrub	Festuco-Brometea	grassland specialist	Euro-Sib	na	not	not	native (incl. archeophyte)	0																	1							1					1	1				1	1	1
Cytisus jankae Velen.	Fabaceae	shrub		grassland specialist	Bal	na	Bal	not	native (incl. archeophyte)	0
Cytisus kovacevii Velen.	Fabaceae	shrub	Festuco-Brometea	grassland specialist	Bul	EN	Bul	BulBDAct	native (incl. archeophyte)	0
Cytisus lasiosemius Boiss.	Fabaceae	shrub		grassland specialist	Bal	EN	Bal	not	native (incl. archeophyte)	0
Dactylis glomerata L.	Poaceae	perennual	Molinio-Arrhenatheretea	grassland specialist	Euro-As	na	not	not	native (incl. archeophyte)	0		1		1	1	1		1	1	1	1	1		1		1					1			1			1			1	1	1		1	1	1	1		1
Danthonia alpina Vest	Poaceae	perennual	Stipo giganteae-Agrostietea castellanae	grassland specialist	Eur	na	not	not	native (incl. archeophyte)	0																														1				1
Danthonia decumbens (L.) DC.	Poaceae	perennual	Festuco-Brometea	grassland specialist	Euro-Med	na	not	not	native (incl. archeophyte)	0																																		1	1
Dasypyrum villosum (L.) P. Candargy	Poaceae	short lived	Chenopodietea	generalist	subMed	na	not	not	native (incl. archeophyte)	0										1			1	1	1					1		1
Datura stramonium L.	Solanaceae	short lived	Sisymbrietea	generalist	Adv (Am)	na	not	not	alien (status unknown)	1																						1
Daucus carota L.	Apiaceae	short lived	Molinio-Arrhenatheretea	grassland specialist	Euro-As	na	not	not	native (incl. archeophyte)	0		1														1						1					1	1	1			1		1					1
Descurainia sophia (L.) Webb ex Prantl	Brassicaceae	short lived	Sisymbrietea	generalist	Euro-As	na	not	not	native (incl. archeophyte)	0
Dianthus armeria L.	Caryophyllaceae	short lived		grassland specialist	Eur	na	not	not	native (incl. archeophyte)	0		1
Dianthus corymbosus Sm.	Caryophyllaceae	short lived	Festuco-Brometea	grassland specialist		na	not	not	native (incl. archeophyte)	0																												1
Dianthus cruentus Griseb.	Caryophyllaceae	perennual		grassland specialist	Bal-Aeg	na	not	not	native (incl. archeophyte)	0																																			1	1		1
Dianthus gracilis Sm.	Caryophyllaceae	perennual	Festuco-Brometea	grassland specialist	Bal	na	Bal	not	native (incl. archeophyte)	0																				1
Dianthus moesiacus Vis. & Pančić	Caryophyllaceae	perennual		grassland specialist	Bal	na	Bal	not	native (incl. archeophyte)	0										1												1
Dianthus monadelphus subsp. pallens (Sm.) Greuter & Burdet	Caryophyllaceae	perennual		grassland specialist	Bal-Dac	na	not	not	native (incl. archeophyte)	0				1	1	1	1	1								1																	1
Dianthus pallidiflorus Ser.	Caryophyllaceae	perennual	Festuco-Puccinellietea	grassland specialist	Pont-Sib	EN	not	BulBDAct	native (incl. archeophyte)	0														1	1				1
Dianthus petraeus Waldst. & Kit.	Caryophyllaceae	perennual	Festuco-Brometea	grassland specialist	Bal-Dac	na	not	not	native (incl. archeophyte)	0											1
Dianthus pinifolius Sm.	Caryophyllaceae	perennual	Cisto-Lavanduletea stoechadis	generalist	Bal-Dac	na	not	not	native (incl. archeophyte)	0																			1										1		1
Dianthus species	Caryophyllaceae	N/A			N/A	N/A	N/A	N/A	N/A	N/A							1																							1
Dichoropetalum vittijugum (Boiss.) Pimenov & Kljuykov	Apiaceae	perennual		generalist	Bal	na	Bal	not	native (incl. archeophyte)	0
Dictamnus albus L.	Rutaceae	perennual	Trifolio-Geranietea sanguinei	generalist	Euro-As	na	not	not	native (incl. archeophyte)	0
Digitalis lanata Ehrh.	Plantaginaceae	short lived	Quercetea pubescentis	forest specialist	subMed	na	not	not	native (incl. archeophyte)	0																																		1					1
Dioscorea communis (L.) Caddick & Wilkin	Dioscoreaceae	shrub	Alno glutinosae-Populetea albae	forest specialist	subMed	na	not	not	native (incl. archeophyte)	0			1		1				1			1											1			1
Dipsacus laciniatus L.	Dipsacaceae	short lived	Artemisietea vulgaris	generalist	Euro-Med	na	not	not	native (incl. archeophyte)	0																												1
Dorycnium pentaphyllum subsp. herbaceum (Vill.) Bonnier & Layens	Fabaceae	perennual	Festuco-Brometea	grassland specialist	Euro-Med	na	not	not	native (incl. archeophyte)	0								1																						1		1
Draba verna L.	Brassicaceae	short lived	Sedo-Scleranthetea	generalist	Euro-Med-CAs	na	not	not	native (incl. archeophyte)	0																															1
Drabella muralis (L.) Fourr.	Brassicaceae	short lived	Sedo-Scleranthetea	generalist	Euro-Med	na	not	not	native (incl. archeophyte)	0
Echinops ritro L.	Compositae	perennual	Festuco-Brometea	grassland specialist	Euro-Sib	na	not	not	native (incl. archeophyte)	0								1			1		1			1		1				1			1							1	1
Echium italicum L.	Boraginaceae	short lived	Artemisietea vulgaris	generalist	subMed	na	not	not	native (incl. archeophyte)	0																1		1							1			1	1
Echium vulgare L.	Boraginaceae	perennual	Artemisietea vulgaris	generalist	Euro-As	na	not	not	native (incl. archeophyte)	0						1								1											1												1		1
Elytrigia elongata (Host) Nevski	Poaceae	perennual	Juncetea maritimi	generalist	Pont-SMed	na	not	not	native (incl. archeophyte)	0
Elytrigia intermedia (Host) Nevski	Poaceae	perennual	Festuco-Brometea	grassland specialist	Pont-CAs	na	not	not	native (incl. archeophyte)	0				1		1	1				1		1	1	1		1								1					1	1	1	1				1		1
Elytrigia repens (L.) Nevski	Poaceae	perennual	Artemisietea vulgaris	generalist	Boreal	na	not	not	native (incl. archeophyte)	0										1	1		1	1		1	1	1			1	1	1	1	1
Epilobium tetragonum L.	Onagraceae	perennual	Molinio-Arrhenatheretea	grassland specialist	SBoreal	na	not	not	native (incl. archeophyte)	0
Epipactis species	Orchidaceae	N/A			N/A	N/A	N/A	CITES	N/A	N/A												1
Equisetum hyemale L.	Equisetaceae	perennual	Alno glutinosae-Populetea albae	forest specialist	Boreal	na	not	not	native (incl. archeophyte)	0
Eragrostis minor Host	Poaceae	short lived	Digitario sanguinalis-Eragrostietea minoris	generalist	SBoreal	na	not	not	native (incl. archeophyte)	0
Erigeron annuus (L.) Desf.	Compositae	short lived	Artemisietea vulgaris	generalist	Boreal	na	not	not	alien (status unknown)	1																			1								1							1					1
Erigeron canadensis L.	Compositae	short lived		generalist	Adv (NAm)	na	not	not	naturalised alien	1											1							1							1									1			1
Erodium ciconium (L.) L'Hér.	Geraniaceae	short lived	Sisymbrietea	generalist	subMed	na	not	not	native (incl. archeophyte)	0																						1
Erodium cicutarium (L.) L'Hér.	Geraniaceae	short lived	Sedo-Scleranthetea	generalist	SBoreal	na	not	not	native (incl. archeophyte)	0		1																			1							1	1										1
Erodium hoefftianum C. A. Mey.	Geraniaceae	short lived	Koelerio-Corynephoretea canescentis	generalist	Pont-CAs	NT	not	not	native (incl. archeophyte)	0		1
Eryngium campestre L.	Apiaceae	perennual	Festuco-Brometea	grassland specialist	Pont-Med	na	not	not	native (incl. archeophyte)	0		1	1	1	1	1	1	1			1	1	1	1		1	1			1	1	1		1	1			1	1	1		1	1	1	1	1	1	1	1
Erysimum cheiranthoides L.	Brassicaceae	short lived	Sisymbrietea	generalist	Euro-As	EN	not	not	native (incl. archeophyte)	0						1						1
Erysimum cuspidatum (M. Bieb.) DC.	Brassicaceae	short lived	Festuco-Brometea	grassland specialist	Euro-OT	na	not	not	native (incl. archeophyte)	0				1
Erysimum diffusum Ehrh.	Brassicaceae	short lived	Koelerio-Corynephoretea canescentis	generalist	subBoreal	na	not	not	native (incl. archeophyte)	0																							1	1	1		1	1	1	1			1				1
Erysimum odoratum Ehrh.	Brassicaceae	short lived	Festuco-Brometea	grassland specialist	Pont-Med	na	not	not	native (incl. archeophyte)	0					1	1		1
Erysimum repandum L.	Brassicaceae	short lived	Sisymbrietea	generalist	Euro-As	na	not	not	native (incl. archeophyte)	0															1
Euonymus europaeus L.	Celastraceae	shrub	Carpino-Fagetea sylvaticae	forest specialist	Euro-As	na	not	not	native (incl. archeophyte)	0						1																	1						1
Euonymus verrucosus Scop.	Celastraceae	shrub	Quercetea pubescentis	forest specialist	Euro-Med	na	not	not	native (incl. archeophyte)	0																								1
Euphorbia agraria M. Bieb.	Euphorbiaceae	perennual		generalist	subMed	na	not	not	native (incl. archeophyte)	0						1		1		1	1				1							1	1
Euphorbia barrelieri subsp. thessala (Formánek) Bornm.	Euphorbiaceae	perennual	Festuco-Brometea	grassland specialist	Med	na	not	not	native (incl. archeophyte)	0
Euphorbia cyparissias L.	Euphorbiaceae	perennual	Festuco-Brometea	grassland specialist	Eur	na	not	not	native (incl. archeophyte)	0								1						1			1		1		1				1		1	1	1	1	1	1		1	1	1	1	1	1
Euphorbia esula L. /Euphorbia esula subsp. tommasiniana (Bertol.) Kuzmanov	Euphorbiaceae	perennual	Festuco-Brometea	grassland specialist	Euro-As	na	not	not	native (incl. archeophyte)	0																																1
Euphorbia helioscopia L.	Euphorbiaceae	short lived	Papaveretea rhoeadis	generalist	Euro-As	na	not	not	native (incl. archeophyte)	0					1		1
Euphorbia illirica Lam.	Euphorbiaceae	perennual	Trifolio-Geranietea sanguinei	generalist	subMed	na	not	not	native (incl. archeophyte)	0
Euphorbia myrsinites L.	Euphorbiaceae	perennual		generalist	subMed	na	not	not	native (incl. archeophyte)	0														1
Euphorbia nicaeensis All.	Euphorbiaceae	perennual	Ononido-Rosmarinetea	generalist	Euro-Med	na	not	not	native (incl. archeophyte)	0			1																														1
Euphorbia salicifolia Host.	Euphorbiaceae	perennual	Trifolio-Geranietea sanguinei	generalist	subMed	na	not	not	native (incl. archeophyte)	0
Euphorbia seguieriana Neck./ Euphorbia seguieriana subsp. niciciana (Borbás ex Novák) Rech. f.	Euphorbiaceae	perennual	Festuco-Brometea	grassland specialist	Euro-As	na	not	not	native (incl. archeophyte)	0												1	1				1	1						1				1											1
Euphorbia species	Euphorbiaceae	N/A			N/A	N/A	N/A	N/A	N/A	N/A
Euphorbia verrucosa L.	Euphorbiaceae	perennual	Festuco-Brometea	grassland specialist		na	not	not	native (incl. archeophyte)	0
Euphrasia pectinata Ten.	Orobanchaceae	short lived	Festuco-Brometea	grassland specialist	subMed	na	not	not	native (incl. archeophyte)	0																															1
Euphrasia species	Orobanchaceae	N/A			N/A	N/A	N/A	N/A	N/A	N/A																			1											1
Euphrasia stricta J. F. Lehm.	Orobanchaceae	short lived	Festuco-Brometea	grassland specialist	Euro-Med	na	not	not	native (incl. archeophyte)	0																																						1
Falcaria vulgaris Bernh.	Apiaceae	short lived	Artemisietea vulgaris	generalist	Euro-As	na	not	not	native (incl. archeophyte)	0				1		1	1	1		1	1						1	1		1		1	1									1	1						1
Fallopia convolvulus (L.) Á. Löve	Polygonaceae	short lived	Papaveretea rhoeadis	generalist	Euro-As	na	not	not	native (incl. archeophyte)	0		1			1					1	1						1	1		1																			1
Fallopia dumetorum (L.) Holub	Polygonaceae	short lived	Epilobietea angustifolii	generalist	Euro-Med	na	not	not	native (incl. archeophyte)	0																													1			1
Ferulago campestris (Besser) Grecescu	Apiaceae	perennual	Trifolio-Geranietea sanguinei	generalist	Euro-Sib	na	not	not	native (incl. archeophyte)	0
Ferulago sylvatica (Besser) Rchb.	Apiaceae	perennual	Trifolio-Geranietea sanguinei	generalist	subMed	na	not	not	native (incl. archeophyte)	0				1		1	1																	1										1	1	1
Festuca callieri (Hack.) Markgr.	Poaceae	perennual	Festuco-Brometea	grassland specialist	Pont-Med	na	not	not	native (incl. archeophyte)	0
Festuca dalmatica (Hack.) K. Richt.	Poaceae	perennual	Festuco-Brometea	grassland specialist	subMed	na	not	not	native (incl. archeophyte)	0																									1											1
Festuca heterophylla Lam.	Poaceae	perennual	Quercetea pubescentis	forest specialist	Boreal	na	not	not	native (incl. archeophyte)	0					1							1
Festuca nigrescens Lam.	Poaceae	perennual	Molinio-Arrhenatheretea	grassland specialist	Eur	na	not	not	native (incl. archeophyte)	0																																					1
Festuca pseudodalmatica Domin	Poaceae	perennual	Festuco-Brometea	grassland specialist		na	not	not	native (incl. archeophyte)	0																1						1									1
Festuca rubra L.	Poaceae	perennual	Molinio-Arrhenatheretea	grassland specialist	Boreal	na	not	not	native (incl. archeophyte)	0																			1															1	1
Festuca species	Poaceae	N/A			N/A	N/A	N/A	N/A	N/A	N/A																	1											1
Festuca stricta subsp. sulcata (Hack.) Pils	Poaceae	perennual	Festuco-Brometea	grassland specialist	Pann-Bal	na	not	not	native (incl. archeophyte)	0		1					1					1								1									1	1							1		1
Festuca thracica(Acht.) Markgr.-Dann.	Poaceae	perennual		grassland specialist	Bal	EN	Bal	not	native (incl. archeophyte)	0			1
Festuca valesiaca Gaudin/ Festuca valesiaca subsp. parviflora (Hack.) Tracey (=F.pseudovina)	Poaceae	perennual	Festuco-Brometea	grassland specialist	subMed	na	not	not	native (incl. archeophyte)	0				1	1	1			1		1		1	1	1							1					1	1		1		1	1	1	1	1		1
Ficaria verna Huds.	Ranunculaceae	perennual	Carpino-Fagetea sylvaticae	forest specialist	Euro-Sib	na	not	not	native (incl. archeophyte)	0		1									1																		1	1	1
Filago arvensis L.	Compositae	short lived	Koelerio-Corynephoretea canescentis	generalist	Euro-Med	na	not	not	native (incl. archeophyte)	0																						1						1			1					1
Filago eriocephala Guss.	Compositae	short lived	Stipo-Trachynietea distachyae	grassland specialist		na	not	not	native (incl. archeophyte)	0																1
Filago germanica (L.) Huds.	Compositae	short lived	Sedo-Scleranthetea	generalist	Euro-As	na	not	not	native (incl. archeophyte)	0		1																		1				1								1
Filipendula vulgaris Moench	Rosaceae	perennual	Festuco-Brometea	grassland specialist	Euro-Med	na	not	not	native (incl. archeophyte)	0		1	1			1	1				1														1					1				1	1	1			1
Fragaria vesca L.	Rosaceae	perennual	Epilobietea angustifolii	generalist	SBoreal	na	not	not	native (incl. archeophyte)	0									1																					1
Fragaria viridis Weston	Rosaceae	perennual	Festuco-Brometea	grassland specialist	Euro-Sib	na	not	not	native (incl. archeophyte)	0		1	1		1		1				1		1				1				1			1	1		1	1				1	1	1					1
Fraxinus ornus L.	Oleaceae	shrub	Quercetea pubescentis	forest specialist	subMed	na	not	not	native (incl. archeophyte)	0									1																1					1	1
Fumana procumbens (Dunal) Gren. & Godr.	Cistaceae	semishrub	Festuco-Brometea	grassland specialist	Pont-Med	na	not	not	native (incl. archeophyte)	0																			1					1						1
Fumaria officinalis L.	Papaveraceae	short lived	Papaveretea rhoeadis	generalist	Euro-Sib	na	not	not	native (incl. archeophyte)	0						1															1
Fumaria rostellata Knauf	Papaveraceae	short lived	Chenopodietea	generalist	Euro-Med	na	not	not	native (incl. archeophyte)	0																						1
Fumaria species	Papaveraceae	N/A			N/A	N/A	N/A	N/A	N/A	N/A		1
Fumaria vaillantii Loisel./ Fumaria vaillantii subsp. schrammii (Asch.) Nyman	Papaveraceae	short lived	Chenopodietea	generalist	Euro-CAs	na	not	not	native (incl. archeophyte)	0																																					1
Gagea lutea (L.) Ker Gawl.	Liliaceae	perennual	Festuco-Brometea	grassland specialist	Euro-As	na	not	not	native (incl. archeophyte)	0
Gagea pratensis (Pers.) Dumort.	Liliaceae	perennual	Festuco-Brometea	grassland specialist	Eur	na	not	not	native (incl. archeophyte)	0
Gagea taurica Steven	Liliaceae	perennual		grassland specialist	Pont	na	not	not	native (incl. archeophyte)	0										1
Galatella villosa (L.) Rchb. f.	Compositae	perennual		grassland specialist	Pont-Sib	na	not	not	native (incl. archeophyte)	0
Galeopsis bifida Boenn.	Lamiaceae	short lived	Epilobietea angustifolii	generalist	Euro-As	na	not	not	native (incl. archeophyte)	0																										1
Galium album Mill.	Rubiaceae	perennual	Molinio-Arrhenatheretea	grassland specialist	Euro-As	na	not	not	native (incl. archeophyte)	0							1										1										1				1				1	1
Galium aparine L.	Rubiaceae	short lived	Epilobietea angustifolii	generalist	Euro-As	na	not	not	native (incl. archeophyte)	0			1	1	1	1	1		1	1	1				1		1				1		1		1	1	1	1	1	1	1						1		1
Galium divaricatum Lam.	Rubiaceae	short lived	Helianthemetea guttati	grassland specialist	Med	na	not	not	native (incl. archeophyte)	0																												1
Galium flavescens Borbás	Rubiaceae	perennual		grassland specialist	Bal-Dac	na	not	not	native (incl. archeophyte)	0
Galium heldreichii Halácsy	Rubiaceae	perennual		generalist	Bal-Anat	na	not	not	native (incl. archeophyte)	0																	1														1
Galium humifisum M. Bieb.	Rubiaceae	perennual		grassland specialist	Euro-Med	na	not	not	native (incl. archeophyte)	0
Galium octonarium (Klokov) Pobed.	Rubiaceae	perennual	Festuco-Brometea	grassland specialist	Med-CAs	na	not	not	native (incl. archeophyte)	0										1							1		1			1	1	1	1							1	1
Galium pseudaristatum Schur	Rubiaceae	perennual	Quercetea pubescentis	forest specialist	Pann-Bal	na	not	not	native (incl. archeophyte)	0																			1								1
Galium spurium L.	Rubiaceae	short lived	Papaveretea rhoeadis	generalist	Euro-As	na	not	not	native (incl. archeophyte)	0		1
Galium tenuissimum M. Bieb.	Rubiaceae	short lived		grassland specialist	Pont-CAs	na	not	not	native (incl. archeophyte)	0																				1							1									1
Galium verum L.	Rubiaceae	perennual	Festuco-Brometea	grassland specialist	Euro-As	na	not	not	native (incl. archeophyte)	0		1	1		1	1	1	1		1	1		1	1	1		1					1	1				1	1	1	1		1		1	1	1	1	1	1
Genista lydia Boiss.	Fabaceae	shrub		grassland specialist	Bal-Anat	na	not	not	native (incl. archeophyte)	0																															1
Genista sagittalis L.	Fabaceae	semishrub	Festuco-Brometea	grassland specialist	Eur	na	not	not	native (incl. archeophyte)	0																																		1	1
Genista species	Fabaceae	N/A			N/A	N/A	N/A	N/A	N/A	N/A																														1
Genista tinctoria L.	Fabaceae	shrub	Trifolio-Geranietea sanguinei	generalist	Euro-Sib	na	not	not	native (incl. archeophyte)	0		1					1																	1
Geranium columbinum L.	Geraniaceae	short lived	Sisymbrietea	generalist	subMed	na	not	not	native (incl. archeophyte)	0		1			1		1		1																			1
Geranium dissectum L.	Geraniaceae	short lived	Sisymbrietea	generalist	Euro-As	na	not	not	native (incl. archeophyte)	0													1			1			1								1	1			1
Geranium lucidum L.	Geraniaceae	short lived	Epilobietea angustifolii	generalist	Euro-As	na	not	not	native (incl. archeophyte)	0
Geranium molle L.	Geraniaceae	short lived	Sisymbrietea	generalist	Euro-Med	na	not	not	native (incl. archeophyte)	0		1				1	1													1							1	1	1								1		1
Geranium pusillum L.	Geraniaceae	short lived	Sisymbrietea	generalist	Euro-Med	na	not	not	native (incl. archeophyte)	0																							1					1
Geranium sanguineum L.	Geraniaceae	perennual	Trifolio-Geranietea sanguinei	generalist	Eur	na	not	not	native (incl. archeophyte)	0												1																		1						1
Geranium species	Geraniaceae	N/A			N/A	N/A	N/A	N/A	N/A	N/A
Geum urbanum L.	Rosaceae	perennual	Epilobietea angustifolii	generalist	SBoreal	na	not	not	native (incl. archeophyte)	0						1			1														1			1	1		1										1
Glaucium corniculatum (L.) Rudolph	Papaveraceae	short lived	Chenopodietea	generalist	Euro-As	na	not	not	native (incl. archeophyte)	0
Goniolimon besserianum (Rchb.) Kusn.	Plumbaginaceae	perennual	Festuco-Brometea	grassland specialist	Pont	EN	not	BulBDAct	native (incl. archeophyte)	0
Goniolimon collinum (Griseb.) Boiss.	Plumbaginaceae	perennual	Crithmo-Staticetea	generalist	Pont	VU	not	BulBDAct	native (incl. archeophyte)	0				1		1	1							1	1							1
Gratiola officinalis L.	Plantaginaceae	perennual	Molinio-Arrhenatheretea	grassland specialist	Euro-Med	na	not	not	native (incl. archeophyte)	0																																				1
Gypsophila glomerata Adams.	Caryophyllaceae	perennual	Festuco-Brometea	grassland specialist	subMed	na	not	not	native (incl. archeophyte)	0
Haplophyllum suaveolens (DC.) G. Don	Rutaceae	perennual	Festuco-Brometea	grassland specialist	Med	na	not	not	native (incl. archeophyte)	0													1																				1
Helianthemum aegyptiacum (L.) Mill.	Cistaceae	short lived	Helianthemetea guttati	grassland specialist	Med	na	not	not	native (incl. archeophyte)	0
Helianthemum canum (L.) Baumg.	Cistaceae	semishrub	Festuco-Brometea	grassland specialist	Pont	na	not	not	native (incl. archeophyte)	0
Helianthemum nummularium (L.) Mill.	Cistaceae	semishrub	Festuco-Brometea	grassland specialist	Alp-Med	na	not	not	native (incl. archeophyte)	0		1		1									1																	1				1		1
Helianthemum salicifolium(L.) Mill.	Cistaceae	short lived	Helianthemetea guttati	grassland specialist	subMed	na	not	not	native (incl. archeophyte)	0
Helianthus annuus L.	Compositae	short lived	Sisymbrietea	generalist	Adv	na	not	not	alien (status unknown)	0
Helictochloa compressa (Heuff.) Romero Zarco	Poaceae	perennual	Daphno-Festucetea	grassland specialist	Bal-Dac	na	not	not	native (incl. archeophyte)	0																1														1
Heliotropium europaeum L.	Boraginaceae	short lived	Digitario sanguinalis-Eragrostietea minoris	generalist	subMed	na	not	not	native (incl. archeophyte)	0
Helleborus odorus Willd.	Ranunculaceae	perennual	Quercetea pubescentis	forest specialist	Euro-subMed	na	not	not	native (incl. archeophyte)	0																										1		1											1
Helminthotheca echioides (L.) Holub	Compositae	short lived		generalist	Med	na	not	not	native (incl. archeophyte)	0
Heptaptera triquetra (Vent.) Tutin	Apiaceae	perennual	Quercetea pubescentis	forest specialist	Bal	VU	Bal	not	native (incl. archeophyte)	0
Heracleum species	Apiaceae	N/A			N/A	N/A	N/A	N/A	N/A	N/A
Heracleum sphondylium subsp. sibiricum (L.) Simonk. / Heracleum sphondylium subsp. ternatum (Velen.) Briq.	Apiaceae	perennual	Molinio-Arrhenatheretea	grassland specialist	Euro-As	na	not	not	native (incl. archeophyte)	0										1																	1									1
Herniaria hirsuta L.	Caryophyllaceae	short lived	Sedo-Scleranthetea	generalist	Euro-As	na	not	not	native (incl. archeophyte)	0		1												1						1
Herniaria incana Lam.	Caryophyllaceae	perennual	Festuco-Brometea	grassland specialist	Euro-Med	na	not	not	native (incl. archeophyte)	0				1																								1	1
Hieracium species	Compositae	N/A			N/A	N/A	N/A	N/A	N/A	N/A						1																								1
Himantoglossum calcaratum (Beck) Schltr.	Orchidaceae	perennual		grassland specialist	Med	VU	not	BulBDAct; HD; CITES	native (incl. archeophyte)	0										1														1
Hippocrepis comosa L.	Fabaceae	perennual	Festuco-Brometea	grassland specialist	subMed	na	not	not	native (incl. archeophyte)	0
Holcus lanatus L.	Poaceae	perennual	Molinio-Arrhenatheretea	grassland specialist	Eur	na	not	not	native (incl. archeophyte)	0																											1							1	1			1
Holosteum umbellatum L.	Caryophyllaceae	short lived	Sedo-Scleranthetea	generalist	Euro-As	na	not	not	native (incl. archeophyte)	0						1
Hordeum bulbosum L.	Poaceae	perennual	Molinio-Arrhenatheretea	grassland specialist	Euro-As	na	not	not	native (incl. archeophyte)	0			1	1	1	1					1	1			1	1
Hordeum murinum L.	Poaceae	short lived	Sisymbrietea	generalist	Boreal	na	not	not	native (incl. archeophyte)	0						1																							1
Humulus lupulus L.	Cannabaceae	shrub	Epilobietea angustifolii	generalist	Euro-Sib	na	not	not	native (incl. archeophyte)	0
Hyacinthella leucophaea (K. Koch) Schur	Asparagaceae	perennual	Festuco-Brometea	grassland specialist	Pont-Med	na	not	not	native (incl. archeophyte)	0
Hylotelephium maximum (L.) Holub	Crassulaceae	perennual		generalist	SBoreal	na	not	not	native (incl. archeophyte)	0																															1
Hyoscyamus niger L.	Solanaceae	short lived	Artemisietea vulgaris	generalist	Euro-As	na	not	not	native (incl. archeophyte)	0
Hypericum aucheri Jaub. & Spach	Clusiaceae	perennual		generalist	subMed	na	not	not	native (incl. archeophyte)	0																															1
Hypericum cerastoides (Spach) N. Robson	Clusiaceae	perennual		grassland specialist	subMed	na	not	not	native (incl. archeophyte)	0
Hypericum elegansWilld.	Clusiaceae	perennual	Festuco-Brometea	grassland specialist	Euro-Sib	na	not	not	native (incl. archeophyte)	0
Hypericum hyssopifolium Chaix.	Clusiaceae	perennual	Trifolio-Geranietea sanguinei	generalist	subMed	na	not	not	native (incl. archeophyte)	0
Hypericum linarioides Bosse	Clusiaceae	perennual	Elyno-Seslerietea	grassland specialist	Pont-Med	na	not	not	native (incl. archeophyte)	0												1
Hypericum montbretii Spach	Clusiaceae	perennual		forest specialist	subMed	na	not	not	native (incl. archeophyte)	0
Hypericum perforatum L.	Clusiaceae	perennual	Trifolio-Geranietea sanguinei	generalist	Cosm	na	not	not	native (incl. archeophyte)	0		1			1		1									1				1	1			1			1	1	1	1		1		1	1	1	1	1	1
Hypericum rochelii Griseb. & Schenk	Clusiaceae	perennual	Festuco-Brometea	grassland specialist	Bal-Dac	na	not	not	native (incl. archeophyte)	0																															1
Hypericum rumeliacum Boiss.	Clusiaceae	perennual	Festuco-Brometea	grassland specialist	Bal	LC	not	not	native (incl. archeophyte)	0			1	1							1		1	1										1	1					1		1	1
Hypericum species	Clusiaceae	N/A			N/A	N/A	N/A	N/A	N/A	N/A
Hypericum umbellatum A. Kern.	Clusiaceae	perennual		grassland specialist	Bal	NT	not	not	native (incl. archeophyte)	0					1
Hypochaeris glabra L.	Compositae	short lived	Sedo-Scleranthetea	generalist	Euro-Med	na	not	not	native (incl. archeophyte)	0																			1																	1
Hypochoeris maculata L.	Compositae	perennual	Festuco-Brometea	grassland specialist	Euro-Sib	na	not	not	native (incl. archeophyte)	0				1																														1	1	1
Hypochoeris radicata L.	Compositae	perennual	Koelerio-Corynephoretea canescentis	generalist	Euro-Med	na	not	not	native (incl. archeophyte)	0			1		1
Inula britannica L.	Compositae	perennual	Festuco-Brometea	grassland specialist	Euro-Med	na	not	not	native (incl. archeophyte)	0				1																	1
Inula ensifolia L.	Compositae	perennual	Festuco-Brometea	grassland specialist	Euro-Med	na	not	not	native (incl. archeophyte)	0																								1
Inula germanica L.	Compositae	perennual	Trifolio-Geranietea sanguinei	generalist	subMed	na	not	not	native (incl. archeophyte)	0		1			1	1			1	1										1																1
Inula hirta L.	Compositae	perennual	Festuco-Brometea	grassland specialist	Euro-Sib	na	not	not	native (incl. archeophyte)	0							1																													1			1
Inula oculus-christi L.	Compositae	perennual	Festuco-Brometea	grassland specialist	Euro-Med	na	not	not	native (incl. archeophyte)	0																1									1							1	1
Inula salicina L.	Compositae	perennual	Festuco-Brometea	grassland specialist	Euro-As	na	not	not	native (incl. archeophyte)	0											1																								1
Iris reichenbachii Heuff.	Iridaceae	perennual		grassland specialist	Bal-Dac	na	not	not	native (incl. archeophyte)	0										1
Iris sintenisii Janka	Iridaceae	perennual	Quercetea pubescentis	forest specialist	Med	na	not	not	native (incl. archeophyte)	0				1							1
Iris species	Iridaceae	N/A			N/A	N/A	N/A	N/A	N/A	N/A																			1
Iris suaveolens Boiss. & Reut.	Iridaceae	perennual	Cisto-Lavanduletea stoechadis	generalist	Bal-Anat	na	not	not	native (incl. archeophyte)	0																	1
Iris variegata L.	Iridaceae	perennual	Festuco-Brometea	grassland specialist	subMed	na	not	not	native (incl. archeophyte)	0																							1
Jacobaea vulgaris Gaertn.	Compositae	perennual		generalist	Euro-Med	na	not	not	native (incl. archeophyte)	0
Juglans regia L.	Juglandaceae	tree	Alno glutinosae-Populetea albae	forest specialist	Euro-As	na	not	not	native (incl. archeophyte)	0																											1
Juniperus communis L.	Cupressaceae	shrub	Crataego-Prunetea	forest specialist	SBoreal	na	not	not	native (incl. archeophyte)	0
Juniperus oxycedrus L.	Cupressaceae	shrub	Crataego-Prunetea	forest specialist	subMed	na	not	not	native (incl. archeophyte)	0																														1
Jurinea consanguinea DC.	Compositae	perennual	Festuco-Brometea	grassland specialist	subMed-Sib	na	not	not	native (incl. archeophyte)	0																								1
Jurinea ledebourii Bunge	Compositae	perennual	Festuco-Brometea	grassland specialist	Pont	EN	not	BulBDAct	native (incl. archeophyte)	0
Jurinea mollis (L.) Rchb.	Compositae	perennual	Festuco-Brometea	grassland specialist	Pont-Med	na	not	not	native (incl. archeophyte)	0			1
Kickxia elatine (L.) Dumort.	Plantaginaceae	short lived	Papaveretea rhoeadis	generalist	subMed	na	not	not	native (incl. archeophyte)	0						1
Knautia arvensis (L.) DC.	Dipsacaceae	short lived	Festuco-Brometea	grassland specialist	Euro-Sib	na	not	not	native (incl. archeophyte)	0								1							1		1	1																1	1	1
Knautia macedonica Griseb.	Dipsacaceae	perennual		grassland specialist	Bal	na	not	not	native (incl. archeophyte)	0
Knautia orientalis L.	Dipsacaceae	short lived		grassland specialist	Med	na	not	not	native (incl. archeophyte)	0					1
Knautia species	Dipsacaceae	N/A			N/A	N/A	N/A	N/A	N/A	N/A																																							1
Koeleria macrantha (Ledeb.) Schult.	Poaceae	perennual	Festuco-Brometea	grassland specialist	Eur	na	not	not	native (incl. archeophyte)	0																												1			1				1	1	1
Koeleria mitrushii Ujhelyi	Poaceae	perennual	Festuco-Brometea	grassland specialist		na	not	not	native (incl. archeophyte)	0																			1
Koeleria nitidula Velen.	Poaceae	perennual	Festuco-Brometea	grassland specialist	Pont	na	not	not	native (incl. archeophyte)	0														1								1		1						1				1
Koeleria pyramidata (Lam.) P. Beauv.	Poaceae	perennual	Festuco-Brometea	grassland specialist	subMed	na	not	not	native (incl. archeophyte)	0																																1	1
Koeleria simonkaii Adamović	Poaceae	perennual		grassland specialist	Bal	na	Bal	not	native (incl. archeophyte)	0		1			1		1										1
Lactuca muralis (L.) Gaertn.	Compositae	perennual	Carpino-Fagetea sylvaticae	forest specialist	Med	na	not	not	native (incl. archeophyte)	0			1																							1
Lactuca saligna L.	Compositae	short lived	Sisymbrietea	generalist	Pont-OT	na	not	not	native (incl. archeophyte)	0																1			1		1
Lactuca serriola L.	Compositae	short lived	Sisymbrietea	generalist	Euro-As	na	not	not	native (incl. archeophyte)	0							1			1	1				1	1		1		1	1	1	1		1			1	1		1	1	1		1		1		1
Lactuca viminea (L.) J. Presl & C. Presl	Compositae	short lived	Festuco-Brometea	grassland specialist	Euro-Med	na	not	not	native (incl. archeophyte)	0																														1
Lamium album L.	Lamiaceae	perennual	Epilobietea angustifolii	generalist	Euro-Sib	na	not	not	native (incl. archeophyte)	0
Lamium amplexicaule L.	Lamiaceae	short lived	Papaveretea rhoeadis	generalist	Euro-As	na	not	not	native (incl. archeophyte)	0											1																										1
Lamium purpureum L.	Lamiaceae	short lived	Papaveretea rhoeadis	generalist	Euro-Med	na	not	not	native (incl. archeophyte)	0		1	1	1	1	1	1		1	1											1	1	1
Laphangium luteoalbum (L.) Tzvelev	Compositae	short lived		generalist	Cosm	na	not	not	native (incl. archeophyte)	0																			1
Lapsana communis L.	Compositae	short lived	Epilobietea angustifolii	generalist	Euro-Sib	na	not	not	native (incl. archeophyte)	0		1		1
Lathyrus annuus L.	Fabaceae	short lived	Chenopodietea	generalist	Euro-As	na	not	not	native (incl. archeophyte)	0												1
Lathyrus aphaca L.	Fabaceae	short lived	Chenopodietea	generalist	SBoreal	na	not	not	native (incl. archeophyte)	0					1							1																				1
Lathyrus aureus (Steven) D. Brândzǎ	Fabaceae	perennual	Quercetea pubescentis	forest specialist	Eux	na	not	not	native (incl. archeophyte)	0
Lathyrus cicera L.	Fabaceae	short lived	Chenopodietea	generalist	subMed	na	not	not	native (incl. archeophyte)	0
Lathyrus inconspicuus L.	Fabaceae	short lived	Chenopodietea	generalist	Med-Cas	na	not	not	native (incl. archeophyte)	0
Lathyrus laxiflorus (Desf.) Kuntze	Fabaceae	perennual	Quercetea pubescentis	forest specialist	subMed	na	not	not	native (incl. archeophyte)	0									1										1
Lathyrus niger (L.) Bernh.	Fabaceae	perennual	Quercetea pubescentis	forest specialist	Euro-Med	na	not	not	native (incl. archeophyte)	0									1																					1
Lathyrus nissolia L.	Fabaceae	short lived	Chenopodietea	generalist	Euro-subMed	na	not	not	native (incl. archeophyte)	0														1
Lathyrus pratensis L.	Fabaceae	perennual	Molinio-Arrhenatheretea	grassland specialist	SBoreal	na	not	not	native (incl. archeophyte)	0																	1	1		1
Lathyrus sativus L.	Fabaceae	short lived	Chenopodietea	generalist	subMed	na	not	not	alien (status unknown)	0		1																																1					1
Lathyrus setifolius L.	Fabaceae	short lived	Chenopodietea	generalist	Pont-Med	na	not	not	native (incl. archeophyte)	0																				1
Lathyrus sphaericus Retz.	Fabaceae	short lived	Chenopodietea	generalist	Euro-As	na	not	not	native (incl. archeophyte)	0		1					1							1	1																								1
Lathyrus tuberosus L.	Fabaceae	perennual	Papaveretea rhoeadis	generalist	Euro-As	na	not	not	native (incl. archeophyte)	0											1
Lathyrus vernus (L.) Bernh.	Fabaceae	perennual	Carpino-Fagetea sylvaticae	forest specialist	Euro-Sib	na	not	not	native (incl. archeophyte)	0
Legousia speculum-veneris (L.) Chaix	Campanulaceae	short lived	Chenopodietea	generalist	Euro-Med	na	not	not	native (incl. archeophyte)	0															1
Lembotropis nigricans (L.) Griseb.	Fabaceae	shrub		forest specialist	Euro-Med	na	not	not	native (incl. archeophyte)	0
Leontodon crispus Vill.	Compositae	perennual		grassland specialist	Pont-Med	na	not	not	native (incl. archeophyte)	0																											1				1		1
Leontodon hispidus L.	Compositae	perennual	Festuco-Brometea	grassland specialist	Euro-Med	na	not	not	native (incl. archeophyte)	0																												1						1
Leonurus cardiaca L.	Lamiaceae	perennual	Artemisietea vulgaris	generalist	Euro-As	na	not	not	native (incl. archeophyte)	0
Leopoldia comosa (L.) Parl.	Asparagaceae	perennual	Festuco-Brometea	grassland specialist	Med	na	not	not	native (incl. archeophyte)	0		1							1						1		1	1		1								1	1	1			1	1	1	1
Leopoldia tenuiflora (Tausch) Heldr	Asparagaceae	perennual	Festuco-Brometea	grassland specialist	Pont-Med	na	not	not	native (incl. archeophyte)	0																								1
Lepidium campestre (L.) W. T. Aiton	Brassicaceae	short lived	Sisymbrietea	generalist	Euro-subMed	na	not	not	native (incl. archeophyte)	0
Lepidium draba L.	Brassicaceae	perennual	Artemisietea vulgaris	generalist	Euro-Med	na	not	not	native (incl. archeophyte)	0										1							1	1		1	1											1							1
Lepidium perfoliatum L.	Brassicaceae	short lived	Polygono-Poetea annuae	generalist	Euro-CAs	na	not	not	native (incl. archeophyte)	0
Lepidium species	Brassicaceae	N/A			N/A	N/A	N/A	N/A	N/A	N/A
Leucanthemum vulgare Lam.	Compositae	perennual	Molinio-Arrhenatheretea	grassland specialist	Euro-Sib	na	not	not	native (incl. archeophyte)	0																																		1
Ligustrum vulgare L.	Oleaceae	shrub	Crataego-Prunetea	forest specialist	subMed	na	not	not	native (incl. archeophyte)	0			1	1	1																		1	1		1			1	1									1
Limodorum abortivum (L.) Sw.	Orchidaceae	perennual	Quercetea pubescentis	forest specialist	Med	VU	not	BulBDAct; CITES	native (incl. archeophyte)	0																														1	1
Limonium asterotrichum (C. E. Salmon) C. E. Salmon	Plumbaginaceae	perennual		grassland specialist	Bul	CR	Bul	BulBDAct	native (incl. archeophyte)	0
Linaria genistifolia (L.) Mill.	Plantaginaceae	perennual	Festuco-Brometea	grassland specialist	Pont-Sib	na	not	not	native (incl. archeophyte)	0		1				1		1							1	1				1			1						1						1	1	1
Linaria pelisseriana (L.) Mill.	Plantaginaceae	short lived	Helianthemetea guttati	grassland specialist	Med	na	not	not	native (incl. archeophyte)	0																													1
Linaria simplex (Willd.) DC.	Plantaginaceae	short lived	Koelerio-Corynephoretea canescentis	generalist	Med	na	not	not	native (incl. archeophyte)	0
Linaria vulgaris Mill.	Plantaginaceae	perennual	Artemisietea vulgaris	generalist	Euro-Sib	na	not	not	native (incl. archeophyte)	0																	1
Linum austriacum L.	Linaceae	perennual	Festuco-Brometea	grassland specialist	subMed	na	not	not	native (incl. archeophyte)	0																																	1
Linum bienne Mill.	Linaceae	short lived	Molinio-Arrhenatheretea	grassland specialist	Med	na	not	not	native (incl. archeophyte)	0		1								1			1	1								1		1					1
Linum catharticum L.	Linaceae	short lived	Festuco-Brometea	grassland specialist	SBoreal	na	not	not	native (incl. archeophyte)	0
Linum flavum L.	Linaceae	perennual	Festuco-Brometea	grassland specialist	subMed	na	not	not	native (incl. archeophyte)	0
Linum hirsutum L.	Linaceae	perennual	Festuco-Brometea	grassland specialist	subMed	na	not	not	native (incl. archeophyte)	0																					1
Linum species	Linaceae	N/A			N/A	N/A	N/A	N/A	N/A	N/A
Linum tauricum Willd.	Linaceae	perennual		grassland specialist	Pont-Med	na	not	not	native (incl. archeophyte)	0																								1
Linum tenuifolium L.	Linaceae	perennual	Festuco-Brometea	grassland specialist	Pont-Med	na	not	not	native (incl. archeophyte)	0																								1
Linum trigynum L.	Linaceae	short lived	Helianthemetea guttati	grassland specialist	subMed	na	not	not	native (incl. archeophyte)	0
Lipandra polysperma (L.) S. Fuentes & al.	Chenopodiaceae	short lived	Papaveretea rhoeadis	generalist	Euro-Sib	na	not	not	native (incl. archeophyte)	0
Lithospermum officinale L.	Boraginaceae	perennual	Trifolio-Geranietea sanguinei	generalist	Euro-As	na	not	not	native (incl. archeophyte)	0																		1
Lolium perenne L.	Poaceae	perennual	Molinio-Arrhenatheretea	grassland specialist	Euro-As	na	not	not	native (incl. archeophyte)	0						1						1			1		1				1
Lolium rigidum Gaudin	Poaceae	short lived	Chenopodietea	generalist	Med-As	na	not	not	native (incl. archeophyte)	0														1
Lomelosia argentea (L.) Greuter & Burdet	Dipsacaceae	perennual	Koelerio-Corynephoretea canescentis	generalist	Bal-Anat	na	not	not	native (incl. archeophyte)	0												1			1													1	1				1		1	1		1	1
Lomelosia hispidula (Boiss.) Greuter & Burdet	Dipsacaceae	short lived		grassland specialist	Med	na	not	not	native (incl. archeophyte)	0													1
Lomelosia rotata (M. Bieb.) Greuter & Burdet	Dipsacaceae	short lived		grassland specialist	Med	na	not	not	native (incl. archeophyte)	0
Lotus angustissimus L.	Fabaceae	short lived		grassland specialist	Med	na	not	not	native (incl. archeophyte)	0		1														1
Lotus corniculatus L.	Fabaceae	perennual	Molinio-Arrhenatheretea	grassland specialist	Euro-Med	na	not	not	native (incl. archeophyte)	0														1						1							1								1	1		1
Lotus tenuis Willd.	Fabaceae	perennual	Festuco-Puccinellietea	grassland specialist	Euro-CAs	na	not	not	native (incl. archeophyte)	0
Luzula campestris (L.) DC.	Juncaceae	perennual	Festuco-Brometea	grassland specialist	SBoreal	na	not	not	native (incl. archeophyte)	0		1																										1	1	1				1	1	1
Luzula forsteri (Sm.) DC.	Juncaceae	perennual	Quercetea pubescentis	forest specialist	Boreal	na	not	not	native (incl. archeophyte)	0									1																					1
Luzula luzuloides (Lam.) Dandy & Wilmott	Juncaceae	perennual	Carpino-Fagetea sylvaticae	forest specialist	Eur	na	not	not	native (incl. archeophyte)	0																																				1
Luzula multiflora (Ehrh.) Lej.	Juncaceae	perennual	Nardetea strictae	grassland specialist	Cosm	na	not	not	native (incl. archeophyte)	0																															1
Lycopus europaeus L.	Lamiaceae	perennual	Phragmito-Magnocaricetea	generalist	Euro-As	na	not	not	native (incl. archeophyte)	0
Malus pumila Mill.	Rosaceae	tree		forest specialist		na	not	not	native (incl. archeophyte)	0
Malus species	Rosaceae	N/A			N/A	N/A	N/A	N/A	N/A	N/A																1																1
Malus sylvestris (L.) Mill.	Rosaceae	tree	Alno glutinosae-Populetea albae	forest specialist	Eur	na	not	not	native (incl. archeophyte)	0																									1
Malva pusilla Sm.	Malvaceae	short lived	Sisymbrietea	generalist	Euro-As	na	not	not	native (incl. archeophyte)	0
Malva sylvestris L.	Malvaceae	short lived	Artemisietea vulgaris	generalist	Cosm	na	not	not	native (incl. archeophyte)	0
Marrubium peregrinum L.	Lamiaceae	perennual	Festuco-Brometea	grassland specialist	subMed	na	not	not	native (incl. archeophyte)	0						1				1			1	1	1																		1						1
Marrubium vulgare L.	Lamiaceae	perennual	Artemisietea vulgaris	generalist	Euro-As	na	not	not	native (incl. archeophyte)	0																			1
Matricaria chamomilla L.	Compositae	short lived	Papaveretea rhoeadis	generalist	Euro-As	na	not	not	native (incl. archeophyte)	0											1										1
Matricaria species	Lamiaceae	N/A			N/A	N/A	N/A	N/A	N/A	N/A
Medicago disciformis DC.	Fabaceae	short lived	Stipo-Trachynietea distachyae	grassland specialist	Med	na	not	not	native (incl. archeophyte)	0
Medicago falcata L.	Fabaceae	perennual	Festuco-Brometea	grassland specialist	Euro-As	na	not	not	native (incl. archeophyte)	0				1	1	1	1	1			1		1	1			1					1		1				1	1	1		1	1			1			1
Medicago lupulina L.	Fabaceae	short lived	Festuco-Brometea	grassland specialist	Euro-As	na	not	not	native (incl. archeophyte)	0			1				1					1							1													1
Medicago minima (L.) L.	Fabaceae	short lived	Sedo-Scleranthetea	generalist	Euro-As	na	not	not	native (incl. archeophyte)	0		1											1	1	1	1												1											1
Medicago monspeliaca (L.) Trautv.	Fabaceae	short lived	Chenopodietea	generalist	subMed	na	not	not	native (incl. archeophyte)	0
Medicago orbicularis (L.) Bartal.	Fabaceae	short lived	Chenopodietea	generalist	Euro-Med	na	not	not	native (incl. archeophyte)	0														1
Medicago rigidula (L.) All.	Fabaceae	short lived	Chenopodietea	generalist	Euro-Med	na	not	not	native (incl. archeophyte)	0		1												1
Medicago sativa L.	Fabaceae	perennual	Artemisietea vulgaris	generalist	Adv (CAs)	na	not	not	doubtfully native	0
Melampyrum arvense L.	Orobanchaceae	short lived	Festuco-Brometea	grassland specialist	Euro-Med	na	not	not	native (incl. archeophyte)	0												1																				1
Melica altissima L.	Poaceae	perennual	Carpino-Fagetea sylvaticae	forest specialist	Pont-CAs	na	not	not	native (incl. archeophyte)	0
Melica ciliata L.	Poaceae	perennual	Festuco-Brometea	grassland specialist	Euro-subMed	na	not	not	native (incl. archeophyte)	0										1	1											1		1							1
Melica transsilvanica Schur	Poaceae	perennual	Festuco-Brometea	grassland specialist	Bal-Dac	na	not	not	native (incl. archeophyte)	0				1		1						1					1	1	1						1								1
Melica uniflora Retz.	Poaceae	perennual	Carpino-Fagetea sylvaticae	forest specialist	Eur	na	not	not	native (incl. archeophyte)	0																							1
Melilotus albus Medik.	Fabaceae	short lived	Artemisietea vulgaris	generalist	SBoreal	na	not	not	native (incl. archeophyte)	0
Melilotus officinalis (L.) Lam.	Fabaceae	short lived	Artemisietea vulgaris	generalist	Euro-As	na	not	not	native (incl. archeophyte)	0																				1									1			1
Melissa officinalis L.	Lamiaceae	perennual	Artemisietea vulgaris	generalist	subMed	na	not	not	native (incl. archeophyte)	0
Mentha longifolia (L.) L.	Lamiaceae	perennual	Molinio-Arrhenatheretea	grassland specialist	Euro-Sib	na	not	not	native (incl. archeophyte)	0
Mercurialis ovata Sternb. & Hoppe	Euphorbiaceae	perennual	Quercetea pubescentis	forest specialist	subMed	na	not	not	native (incl. archeophyte)	0
Mibora minima (L.) Desv.	Poaceae	short lived	Koelerio-Corynephoretea canescentis	generalist	Eur	na	not	not	native (incl. archeophyte)	0
Minuartia setacea (Thuill.) Hayek	Caryophyllaceae	perennual	Festuco-Brometea	grassland specialist	Pont	na	not	not	native (incl. archeophyte)	0
Minuartia species	Caryophyllaceae	N/A			N/A	N/A	N/A	N/A	N/A	N/A
Minuartia verna (L.) Hiern	Caryophyllaceae	perennual	Festuco-Brometea	grassland specialist	Euro-Med	na	not	not	native (incl. archeophyte)	0																															1
Moenchia mantica (L.) Bartl.	Caryophyllaceae	short lived	Koelerio-Corynephoretea canescentis	generalist	Euro-Med	na	not	not	native (incl. archeophyte)	0																1
Morus alba L./ M. nigraL.	Moraceae	tree		forest specialist	Adv	na	not	not	alien (status unknown)	0										1
Muscari botryoides (L.) Mill.	Asparagaceae	perennual	Sedo-Scleranthetea	generalist	Med	na	not	not	native (incl. archeophyte)	0									1	1
Muscari neglectum Guss. ex Ten.	Asparagaceae	perennual	Festuco-Brometea	grassland specialist	Med-OT	na	not	not	native (incl. archeophyte)	0																			1
Muscari species	Asparagaceae	N/A			N/A	N/A	N/A	N/A	N/A	N/A
Myagrum perfoliatum L.	Brassicaceae	short lived	Papaveretea rhoeadis	generalist	Euro-Med	na	not	not	native (incl. archeophyte)	0																		1														1
Myosotis arvensis (L.) Hill	Boraginaceae	short lived	Papaveretea rhoeadis	generalist	Euro-As	na	not	not	native (incl. archeophyte)	0		1			1		1										1								1		1	1				1			1
Myosotis incrassata Guss.	Boraginaceae	short lived		generalist	subMed	na	not	not	native (incl. archeophyte)	0																															1
Myosotis laxa Lehm.	Boraginaceae	short lived	Phragmito-Magnocaricetea	generalist	SBoreal	na	not	not	native (incl. archeophyte)	0																															1
Myosotis ramosissima Rochel	Boraginaceae	short lived	Koelerio-Corynephoretea canescentis	generalist	subMed	na	not	not	native (incl. archeophyte)	0			1
Myosotis species	Boraginaceae	N/A			N/A	N/A	N/A	N/A	N/A	N/A																		1												1									1
Myosotis stricta Roem. & Schult.	Boraginaceae	short lived	Koelerio-Corynephoretea canescentis	generalist	Euro-As	na	not	not	native (incl. archeophyte)	0																												1
Myosotis sylvatica Hoffm.	Boraginaceae	short lived	Carpino-Fagetea sylvaticae	forest specialist	Euro-As	na	not	not	native (incl. archeophyte)	0
Neotinea tridentata (Scop.) R. M. Bateman, Pridgeon & M. W. Chase	Orchidaceae	perennual	Festuco-Brometea	grassland specialist	Euro-subMed	na	not	CITES	native (incl. archeophyte)	0																								1
Nepeta cataria L.	Lamiaceae	perennual	Artemisietea vulgaris	generalist	Euro-As	na	not	not	native (incl. archeophyte)	0						1
Nepeta nuda L.	Lamiaceae	perennual	Festuco-Brometea	grassland specialist	Euro-As	na	not	not	native (incl. archeophyte)	0																																				1
Nigella arvensis L.	Ranunculaceae	short lived	Papaveretea rhoeadis	generalist	subMed	na	not	not	native (incl. archeophyte)	0																												1
Noccaea perfoliata (L.) Al-Shehbaz	Brassicaceae	short lived		generalist	Euro-Med	na	not	not	native (incl. archeophyte)	0																																1							1
Nonea atra Griseb.	Boraginaceae	short lived		grassland specialist	Bal	na	not	not	native (incl. archeophyte)	0																						1		1
Nonea pallens Petrovič	Boraginaceae	short lived		grassland specialist	Pont	na	not	not	native (incl. archeophyte)	0
Nonea pulla DC.	Boraginaceae	short lived		grassland specialist	subMed	na	not	not	native (incl. archeophyte)	0			1			1	1			1			1		1		1	1		1					1								1						1
Nonea species	Boraginaceae	N/A		grassland specialist	N/A	N/A	N/A	N/A	N/A	N/A
Odontarrhena muralis (Waldst. & Kit.) Endl.	Brassicaceae	perennual	Festuco-Brometea	grassland specialist	Euro-subMed	na	not	not	native (incl. archeophyte)	0																														1	1
Odontarrhena tortuosa (Waldst. & Kit. ex Willd.) C. A. Mey.	Brassicaceae	perennual	Festuco-Brometea	grassland specialist	Pont-Med	na	not	not	native (incl. archeophyte)	0
Odontites vernus (Bellardi) Dumort.	Orobanchaceae	short lived	Sisymbrietea	generalist		na	not	not	native (incl. archeophyte)	0																											1							1
Odontites vulgaris Moench	Orobanchaceae	short lived	Artemisietea vulgaris	generalist	Eur	na	not	not	native (incl. archeophyte)	0																											1	1
Oenanthe silaifolia M. Bieb.	Apiaceae	perennual	Molinio-Arrhenatheretea	grassland specialist	Euro-Med	na	not	not	native (incl. archeophyte)	0																1
Onobrychis alba (Waldst. & Kit.) Desv.	Fabaceae	perennual	Festuco-Brometea	grassland specialist	subMed	na	not	not	native (incl. archeophyte)	0
Onobrychis arenaria (Kit.) DC.	Fabaceae	short lived	Festuco-Brometea	grassland specialist	SPont	na	not	not	native (incl. archeophyte)	0																			1														1
Onobrychis gracilis Besser/ Onobrychis gracilis subsp. bulgarica (Jordanov) Kožuharov	Fabaceae	perennual		grassland specialist	Pont-Med	na	not	not	native (incl. archeophyte)	0		1	1	1	1		1	1				1	1	1
Onobrychis inermis Steven	Fabaceae	perennual		grassland specialist	Pont-Med	na	not	not	native (incl. archeophyte)	0
Onobrychis species	Fabaceae	N/A			N/A	N/A	N/A	N/A	N/A	N/A
Ononis spinosa subsp. hircina (Jacq.) Gams	Fabaceae	perennual	Festuco-Brometea	grassland specialist	Euro-As	na	not	not	native (incl. archeophyte)	0																																1
Onopordum acanthium L.	Compositae	short lived	Artemisietea vulgaris	generalist	Euro-Med	na	not	not	native (incl. archeophyte)	0										1					1					1																	1
Onosma arenaria Waldst. & Kit.	Boraginaceae	perennual	Koelerio-Corynephoretea canescentis	generalist	Eur	na	not	not	native (incl. archeophyte)	0																														1		1	1
Onosma species	Boraginaceae	N/A			N/A	N/A	N/A	N/A	N/A	N/A
Onosma visianii Clementi	Boraginaceae	perennual	Festuco-Brometea	grassland specialist	Pont-Med	na	not	not	native (incl. archeophyte)	0
Opopanax chironium (L.) W. D. J. Koch	Apiaceae	perennual	Epilobietea angustifolii	generalist	Med	VU	not	BulBDAct	native (incl. archeophyte)	0										1
Opopanax hispidus (Friv.) Griseb.	Apiaceae	perennual		generalist	Med	na	not	not	native (incl. archeophyte)	0					1	1
Orchis purpurea Huds.	Orchidaceae	perennual	Festuco-Brometea	grassland specialist	subMed	na	not	CITES	native (incl. archeophyte)	0																														1
Orchis species	Orchidaceae	N/A			N/A	N/A	N/A	N/A	N/A	N/A																																				1
Origanum vulgare L.	Lamiaceae	perennual	Trifolio-Geranietea sanguinei	generalist	Euro-As	na	not	not	native (incl. archeophyte)	0																											1							1		1
Orlaya grandiflora (L.) Hoffm.	Apiaceae	short lived	Chenopodietea	generalist	Ap-Bal	na	not	not	native (incl. archeophyte)	0		1		1	1							1	1															1			1
Ornithogalum boucheanum (Kunth) Asch.	Asparagaceae	perennual	Artemisietea vulgaris	generalist	Pont-Med	na	not	not	native (incl. archeophyte)	0																			1
Ornithogalum comosum L.	Asparagaceae	perennual	Festuco-Brometea	grassland specialist	Med	na	not	not	native (incl. archeophyte)	0
Ornithogalum fimbriatum Willd.	Asparagaceae	perennual		generalist	Pont	na	not	not	native (incl. archeophyte)	0
Ornithogalum narbonense L.	Asparagaceae	perennual	Festuco-Brometea	grassland specialist	Med	na	not	not	native (incl. archeophyte)	0																																1
Ornithogalum nutans L.	Asparagaceae	perennual	Chenopodietea	generalist	Eur	na	not	not	native (incl. archeophyte)	0																																1
Ornithogalum orthophyllum subsp. kochii (Parl.) Maire & Weiller	Asparagaceae	perennual	Festuco-Brometea	grassland specialist	Euro-subMed	na	not	not	native (incl. archeophyte)	0																												1
Ornithogalum pyramidale L.	Asparagaceae	perennual		generalist		na	not	not		0
Ornithogalum refractum Kit. ex Schltdl.	Asparagaceae	perennual	Festuco-Brometea	grassland specialist	subMed	na	not	not	native (incl. archeophyte)	0											1
Ornithogalum species	Asparagaceae	N/A			N/A	N/A	N/A	N/A	N/A	N/A		1					1		1										1										1
Ornithogalum sphaerocarpum A. Kern.	Asparagaceae	perennual	Trifolio-Geranietea sanguinei	generalist	subMed	na	not	not	native (incl. archeophyte)	0																1				1														1	1	1
Ornithogalum umbellatum L.	Asparagaceae	perennual	Molinio-Arrhenatheretea	grassland specialist	Pont-SMed	na	not	not	native (incl. archeophyte)	0																			1										1
Ornithopus compressus L.	Fabaceae	short lived	Helianthemetea guttati	grassland specialist	subMed	na	not	not	native (incl. archeophyte)	0		1						1																					1
Orobanche species	Orobanchaceae	N/A			N/A	N/A	N/A	N/A	N/A	N/A			1
Paeonia peregrina Mill.	Paeoniaceae	perennual	Carpino-Fagetea sylvaticae	forest specialist	subMed	na	not	not	native (incl. archeophyte)	0										1
Paliurus spina-christi Mill.	Rhamnaceae	shrub	Crataego-Prunetea	forest specialist	Euro-As	na	not	not	native (incl. archeophyte)	0		1	1	1	1	1	1			1	1		1		1		1			1		1	1	1
Papaver dubium L.	Papaveraceae	short lived	Papaveretea rhoeadis	generalist	Med	na	not	not	native (incl. archeophyte)	0							1					1													1												1		1
Papaver hybridum L.	Papaveraceae	short lived	Papaveretea rhoeadis	generalist	Med-CAs	na	not	not	native (incl. archeophyte)	0
Papaver rhoeas L.	Papaveraceae	short lived	Papaveretea rhoeadis	generalist	Euro-Sib	na	not	not	native (incl. archeophyte)	0							1			1					1			1	1	1	1	1	1
Parentucellia latifolia (L.) Caruel	Orobanchaceae	short lived		grassland specialist	Med	na	not	not	native (incl. archeophyte)	0		1
Pastinaca sativa L.	Apiaceae	short lived	Artemisietea vulgaris	generalist	Euro-Sib	na	not	not	native (incl. archeophyte)	0																																					1
Persicaria maculosa Gray	Polygonaceae	short lived	Papaveretea rhoeadis	generalist	Euro-As	na	not	not	native (incl. archeophyte)	0											1								1
Petrorhagia illyrica (Ard.) P. W. Ball & Heywood	Caryophyllaceae	perennual	Festuco-Brometea	grassland specialist	Pont-Med	na	not	not	native (incl. archeophyte)	0																						1
Petrorhagia prolifera (L.) P. W. Ball & Heywood	Caryophyllaceae	short lived	Sedo-Scleranthetea	generalist	Pont-Med	na	not	not	native (incl. archeophyte)	0																1
Peucedanum alsaticum L.	Apiaceae	perennual	Trifolio-Geranietea sanguinei	generalist	subMed	na	not	not	native (incl. archeophyte)	0																																			1
Peucedanum species	Apiaceae	N/A			N/A	N/A	N/A	N/A	N/A	N/A																												1		1	1
Phalaroides arundinacea (L.) Rauschert	Poaceae	perennual		generalist	Boreal	na	not	not	native (incl. archeophyte)	0										1
Phelipanche nana (Reut.) Soják	Orobanchaceae	short lived	Festuco-Brometea	grassland specialist	Med-OT	na	not	not	native (incl. archeophyte)	0
Phleum paniculatum Huds.	Poaceae	short lived	Chenopodietea	generalist	Euro-As	na	not	not	native (incl. archeophyte)	0													1
Phleum phleoides (L.) H. Karst.	Poaceae	perennual	Festuco-Brometea	grassland specialist	Euro-As	na	not	not	native (incl. archeophyte)	0				1																											1			1			1
Phleum pratense L.	Poaceae	perennual	Molinio-Arrhenatheretea	grassland specialist	Euro-subMed	na	not	not	native (incl. archeophyte)	0																																					1
Phleum subulatum (Savi) Asch. & Graebn.	Poaceae	short lived	Stipo-Trachynietea distachyae	grassland specialist	Euro-As	na	not	not	native (incl. archeophyte)	0														1
Phlomis herba-venti L.	Lamiaceae	perennual	Festuco-Brometea	grassland specialist	Euro-As	na	not	not	native (incl. archeophyte)	0														1	1		1	1
Phlomis tuberosa L.	Lamiaceae	perennual	Festuco-Brometea	grassland specialist	Euro-Sib	na	not	not	native (incl. archeophyte)	0
Phragmites australis (Cav.) Steud.	Poaceae	perennual	Phragmito-Magnocaricetea	generalist	Cosm	na	not	not	native (incl. archeophyte)	0
Physalis alkekengi L.	Solanaceae	perennual		generalist	Euro-As	na	not	not	native (incl. archeophyte)	0
Physospermum cornubiense (L.) DC.	Apiaceae	perennual	Quercetea pubescentis	forest specialist	Euro-Med	na	not	not	native (incl. archeophyte)	0
Phytolacca americana L.	Phytolaccaceae	perennual	Artemisietea vulgaris	generalist	Adv	na	not	not	naturalised alien	1
Picris hieracioides L.	Compositae	perennual	Artemisietea vulgaris	generalist	Euro-As	na	not	not	native (incl. archeophyte)	0		1	1				1	1								1											1					1	1						1
Pilosella bauhini (Schult.) Arv.-Touv.	Compositae	perennual	Festuco-Brometea	grassland specialist		na	not	not	native (incl. archeophyte)	0							1									1											1			1	1			1	1	1			1
Pilosella echioides (Lumn.) F. W. Schultz & Sch. Bip.	Compositae	perennual	Festuco-Brometea	grassland specialist	subMed	na	not	not	native (incl. archeophyte)	0
Pilosella hoppeana (Schult.) F. W. Schultz & Sch. Bip.	Compositae	perennual	Festuco-Brometea	grassland specialist	Euro-Med	na	not	not	native (incl. archeophyte)	0																																			1			1
Pilosella officinarum Vaill.	Compositae	perennual	Koelerio-Corynephoretea canescentis	generalist	Euro-Med	na	not	not	native (incl. archeophyte)	0		1																												1	1			1		1
Pimpinella peregrina L.	Apiaceae	perennual	Festuco-Brometea	grassland specialist	Pont-Med	na	not	not	native (incl. archeophyte)	0		1		1	1
Pimpinella saxifraga L.	Apiaceae	perennual	Festuco-Brometea	grassland specialist	Euro-As	na	not	not	native (incl. archeophyte)	0																																			1	1
Pimpinella tragium Vill./ Pimpinella tragium subsp. lithophila (Schischk.) Tutin	Apiaceae	perennual	Festuco-Brometea	grassland specialist	subMed	na	not	not	native (incl. archeophyte)	0
Pinus nigra J. F. Arnold	Pinaceae	tree		forest specialist	subMed	na	not	not	native (incl. archeophyte)	0																														1
Pinus sylvestris L.	Pinaceae	tree		forest specialist	SBoreal	na	not	not	native (incl. archeophyte)	0																																		1
Plantago altissima L.	Plantaginaceae	perennual	Molinio-Arrhenatheretea	grassland specialist	Euro-Sib	na	not	not	native (incl. archeophyte)	0
Plantago argentea Chaix.	Plantaginaceae	perennual	Stipo-Trachynietea distachyae	grassland specialist	subMed	na	not	not	native (incl. archeophyte)	0
Plantago bellardii All.	Plantaginaceae	short lived	Helianthemetea guttati	grassland specialist	Med	NT	not	not	native (incl. archeophyte)	0
Plantago coronopus L.	Plantaginaceae	short lived	Polygono-Poetea annuae	generalist	Euro-Med	na	not	not	native (incl. archeophyte)	0																																			1
Plantago lanceolata L.	Plantaginaceae	perennual	Artemisietea vulgaris	generalist	Cosm	na	not	not	native (incl. archeophyte)	0		1			1		1						1	1		1				1					1		1	1	1	1				1
Plantago media L.	Plantaginaceae	perennual	Festuco-Brometea	grassland specialist	Boreal	na	not	not	native (incl. archeophyte)	0																								1									1		1				1
Plantago species	Plantaginaceae	N/A			N/A	N/A	N/A	N/A	N/A	N/A																	1
Plantago subulata L.	Plantaginaceae	perennual		grassland specialist	Med	na	not	not	native (incl. archeophyte)	0																												1	1	1					1	1		1
Poa angustifolia L.	Poaceae	perennual	Festuco-Brometea	grassland specialist	Cosm	na	not	not	native (incl. archeophyte)	0		1	1			1	1	1		1	1		1		1	1	1	1			1	1		1	1		1	1	1			1	1	1			1		1
Poa bulbosa L.	Poaceae	perennual	Sedo-Scleranthetea	generalist	Euro-As	na	not	not	native (incl. archeophyte)	0		1		1										1		1				1	1							1		1	1						1
Poa compressa L.	Poaceae	perennual	Artemisietea vulgaris	generalist	Euro-subMed	na	not	not	native (incl. archeophyte)	0								1																1			1				1
Poa nemoralis L.	Poaceae	perennual	Carpino-Fagetea sylvaticae	forest specialist	Boreal	na	not	not	native (incl. archeophyte)	0				1					1																		1			1	1
Poa pratensis L.	Poaceae	perennual	Molinio-Arrhenatheretea	grassland specialist	Cosm	na	not	not	native (incl. archeophyte)	0						1																														1
Poa trivialis L./ Poa trivialis subsp. sylvicola (Guss.) H. Lindb.	Poaceae	perennual	Molinio-Arrhenatheretea	grassland specialist	Euro-As	na	not	not	native (incl. archeophyte)	0		1							1																		1								1
Podospermum canum C. A. Mey.	Compositae	perennual	Festuco-Puccinellietea	grassland specialist	Med	na	not	not	native (incl. archeophyte)	0																												1	1
Podospermum laciniatum (L.) DC.	Compositae	short lived	Festuco-Brometea	grassland specialist	Med	na	not	not	native (incl. archeophyte)	0																																1
Polycnemum majus A. Braun	Chenopodiaceae	short lived	Digitario sanguinalis-Eragrostietea minoris	generalist	Euro-As	na	not	not	native (incl. archeophyte)	0
Polygala comosa Schkuhr	Polygalaceae	perennual	Festuco-Brometea	grassland specialist	subMed	na	not	not	native (incl. archeophyte)	0																								1
Polygala major Jacq.	Polygalaceae	perennual	Festuco-Brometea	grassland specialist	Euro-Sib	na	not	not	native (incl. archeophyte)	0
Polygala monspeliaca L.	Polygalaceae	short lived	Stipo-Trachynietea distachyae	grassland specialist	Med	VU	not	not	native (incl. archeophyte)	0		1
Polygala species	Polygalaceae	N/A			N/A	N/A	N/A	N/A	N/A	N/A																														1
Polygala supina subsp. rhodopea (Velen.) McNeill	Polygalaceae	perennual		grassland specialist	Bal	NT	Bal	not	native (incl. archeophyte)	0																								1
Polygala vulgaris L.	Polygalaceae	perennual	Festuco-Brometea	grassland specialist	Euro-Med	na	not	not	native (incl. archeophyte)	0
Polygonatum hirtum (Bosc ex Poir.) Pursh	Asparagaceae	perennual	Carpino-Fagetea sylvaticae	forest specialist	Boreal	na	not	not	native (incl. archeophyte)	0																										1
Polygonatum odoratum (Mill.) Druce	Asparagaceae	perennual	Trifolio-Geranietea sanguinei	generalist	Euro-Sib	na	not	not	native (incl. archeophyte)	0			1		1																		1
Polygonum aviculare L.	Polygonaceae	short lived	Digitario sanguinalis-Eragrostietea minoris	generalist	Cosm	na	not	not	native (incl. archeophyte)	0																					1
Polystichum aculeatum (L.) Roth	Dryopteridaceae	perennual	Carpino-Fagetea sylvaticae	forest specialist	Boreal	na	not	not	native (incl. archeophyte)	0																															1
Populus tremula L.	Salicaceae	tree	Carpino-Fagetea sylvaticae	forest specialist	SBoreal	na	not	not	native (incl. archeophyte)	0																													1
Portulaca oleracea aggr.	Portulacaceae	short lived	Digitario sanguinalis-Eragrostietea minoris	generalist	Adv	na	not	not	native (incl. archeophyte)	0
Potentilla argentea L. (incl. P. neglecta)	Rosaceae	perennual	Sedo-Scleranthetea	generalist	SPont	na	not	not	native (incl. archeophyte)	0						1									1						1						1	1	1	1				1	1	1	1	1	1
Potentilla astracanica subsp. mollicrinis (Borbás) Soják/ Potentilla astracanica subsp. pirotensis (Borbás) Soják	Rosaceae	perennual		generalist	Pont-Med	na	not	not	native (incl. archeophyte)	0		1		1													1
Potentilla cinerea Vill.	Rosaceae	perennual		grassland specialist	Eur	na	not	not	native (incl. archeophyte)	0
Potentilla inclinata Vill.	Rosaceae	perennual	Koelerio-Corynephoretea canescentis	generalist	Euro-As	na	not	not	native (incl. archeophyte)	0																									1
Potentilla patula Waldst. & Kit.	Rosaceae	perennual		generalist	Eur	na	not	not	native (incl. archeophyte)	0																																	1
Potentilla pedata Willd.	Rosaceae	perennual		generalist	Med	na	not	not	native (incl. archeophyte)	0		1	1		1								1	1				1		1
Potentilla recta subsp. obscura (Willd.) Arcang./ Potentilla recta subsp. laciniosa (Nestl.) Nyman/ Potentilla recta subsp. pilosa (Poir.) Jáv.	Rosaceae	perennual	Artemisietea vulgaris	generalist	Eur	na	not	not	native (incl. archeophyte)	0				1	1	1	1	1		1	1	1		1	1	1			1	1		1	1	1				1	1	1		1	1				1
Potentilla reptans L.	Rosaceae	perennual	Molinio-Arrhenatheretea	grassland specialist	Cosm	na	not	not	native (incl. archeophyte)	0																											1
Potentilla species	Rosaceae	N/A			N/A	N/A	N/A	N/A	N/A	N/A
Prunella grandiflora (L.) Scholler	Lamiaceae	perennual	Festuco-Brometea	grassland specialist	subMed	na	not	not	native (incl. archeophyte)	0																																				1
Prunella laciniata (L.) L.	Lamiaceae	perennual	Festuco-Brometea	grassland specialist	Eur	na	not	not	native (incl. archeophyte)	0																								1
Prunella vulgaris L.	Lamiaceae	perennual	Molinio-Arrhenatheretea	grassland specialist	Cosm	na	not	not	native (incl. archeophyte)	0																															1
Prunus armeniaca L.	Rosaceae	tree		forest specialist		na	not	not	alien (status unknown)	0																												1							1
Prunus avium (L.) L.	Rosaceae	tree	Carpino-Fagetea sylvaticae	forest specialist	subMed	na	not	not	native (incl. archeophyte)	0												1																		1
Prunus cerasifera Ehrh.	Rosaceae	tree	Crataego-Prunetea	forest specialist	Euro-As	na	not	not	native (incl. archeophyte)	0				1				1															1		1	1	1		1			1	1	1	1	1		1	1
Prunus dulcis (Mill.) D. A. Webb	Rosaceae	tree	Crataego-Prunetea	forest specialist		na	not	not	alien (status unknown)	0
Prunus mahaleb L.	Rosaceae	tree	Quercetea pubescentis	forest specialist	Euro-Med	na	not	not	native (incl. archeophyte)	0
Prunus padus L.	Rosaceae	tree	Alno glutinosae-Populetea albae	forest specialist	Euro-As	na	not	not	native (incl. archeophyte)	0
Prunus species	Rosaceae	N/A		forest specialist	N/A	N/A	N/A	N/A	N/A	N/A
Prunus spinosa L.	Rosaceae	shrub	Crataego-Prunetea	forest specialist	SPont	na	not	not	native (incl. archeophyte)	0				1	1	1	1	1	1	1	1	1			1	1		1		1	1	1	1		1		1	1	1	1	1	1	1						1
Prunus tenella Batsch	Rosaceae	shrub	Festuco-Brometea	grassland specialist	Euro-As	na	not	not	native (incl. archeophyte)	0
Pseudoturritis turrita (L.) Al-Shehbaz	Brassicaceae	perennual	Trifolio-Geranietea sanguinei	generalist	subMed	na	not	not	native (incl. archeophyte)	0			1
Psilurus incurvus (Gouan) Schinz & Thell.	Poaceae	short lived	Helianthemetea guttati	grassland specialist	subMed	na	not	not	native (incl. archeophyte)	0																												1
Pteridium aquilinum (L.) Kuhn	Dennstaedtiaceae	perennual	Quercetea robori-petraeae	forest specialist	Cosm	na	not	not	native (incl. archeophyte)	0																																		1
Pulsatilla montana (Hoppe) Rchb.	Ranunculaceae	perennual	Festuco-Brometea	grassland specialist	Eur	na	not	not	native (incl. archeophyte)	0
Pyrus communis subsp. pyraster (L.) Ehrh.	Rosaceae	tree		forest specialist	subMed	na	not	not	native (incl. archeophyte)	0			1	1			1	1	1	1		1				1	1												1	1		1		1					1
Pyrus elaeagrifolia Pall.	Rosaceae	tree		forest specialist	Med	na	not	not	native (incl. archeophyte)	0																																1
Pyrus spinosa Forssk.	Rosaceae	shrub	Quercetea pubescentis	forest specialist	Med	na	not	not	native (incl. archeophyte)	0
Quercus cerris L.	Fagaceae	tree	Quercetea pubescentis	forest specialist	Euro-subMed	na	not	not	native (incl. archeophyte)	0			1						1	1		1				1															1			1
Quercus dalechampii Ten.	Fagaceae	tree		forest specialist	subMed	na	not	not	native (incl. archeophyte)	0
Quercus frainetto Ten.	Fagaceae	tree	Quercetea pubescentis	forest specialist	Eur	na	not	not	native (incl. archeophyte)	0				1		1						1																		1	1
Quercus pubescens Willd./Quercus pubescens subsp. pubescens Willd.	Fagaceae	tree	Quercetea pubescentis	forest specialist	Euro-subMed	na	not	not	native (incl. archeophyte)	0		1	1	1	1	1			1	1		1					1												1	1
Quercus robur subsp. pedunculiflora (K. Koch) Menitsky	Fagaceae	tree	Alno glutinosae-Populetea albae	forest specialist	Pont-Med	na	not	not	native (incl. archeophyte)	0																							1
Quercus species	Fagaceae	N/A			N/A	N/A	N/A	N/A	N/A	N/A
Ranunculus arvensis L.	Ranunculaceae	short lived	Papaveretea rhoeadis	generalist	Euro-Med	na	not	not	native (incl. archeophyte)	0
Ranunculus bulbosus L.	Ranunculaceae	perennual	Festuco-Brometea	grassland specialist	Eur	na	not	not	native (incl. archeophyte)	0									1
Ranunculus gracilis E. D. Clarke	Ranunculaceae	perennual	Molinio-Arrhenatheretea	grassland specialist	Med	na	not	not	native (incl. archeophyte)	0																														1
Ranunculus illyricus L.	Ranunculaceae	perennual	Festuco-Brometea	grassland specialist	Euro-subMed	na	not	not	native (incl. archeophyte)	0											1																					1
Ranunculus millefoliatus Vahl	Ranunculaceae	perennual	Festuco-Brometea	grassland specialist	subMed	na	not	not	native (incl. archeophyte)	0																												1
Ranunculus polyanthemos L.	Ranunculaceae	perennual	Molinio-Arrhenatheretea	grassland specialist	Euro-subMed	na	not	not	native (incl. archeophyte)	0
Ranunculus sardous Crantz	Ranunculaceae	short lived	Molinio-Arrhenatheretea	grassland specialist	Euro-Med	na	not	not	native (incl. archeophyte)	0												1							1																1
Ranunculus species	Ranunculaceae	N/A			N/A	N/A	N/A	N/A	N/A	N/A																													1
Ranunculus velutinus Ten.	Ranunculaceae	perennual	Molinio-Arrhenatheretea	grassland specialist	Med	na	not	not	native (incl. archeophyte)	0
Raphanus raphanistrum L.	Brassicaceae	short lived	Papaveretea rhoeadis	generalist	Euro-Sib	na	not	not	native (incl. archeophyte)	0
Reseda inodora Rchb.	Resedaceae	perennual		generalist	Euro-Med	na	not	not	native (incl. archeophyte)	0																		1
Reseda lutea L.	Resedaceae	short lived	Artemisietea vulgaris	generalist	SBoreal	na	not	not	native (incl. archeophyte)	0													1							1				1									1						1
Reseda luteola L.	Resedaceae	short lived	Artemisietea vulgaris	generalist	Euro-Med	na	not	not	native (incl. archeophyte)	0										1
Rhamnus cathartica L.	Rhamnaceae	shrub	Crataego-Prunetea	forest specialist	Euro-As	na	not	not	native (incl. archeophyte)	0					1																								1
Rhamnus saxatilis Jacq	Rhamnaceae	shrub	Crataego-Prunetea	forest specialist	Euro-Med	na	not	not	native (incl. archeophyte)	0
Rhinanthus angustifolius C. C. Gmel.	Orobanchaceae	short lived	Molinio-Arrhenatheretea	grassland specialist	Eur	na	not	not	native (incl. archeophyte)	0
Rhinanthus rumelicus Velen.	Orobanchaceae	short lived	Molinio-Arrhenatheretea	grassland specialist	Euro-Med	na	not	not	native (incl. archeophyte)	0																																1			1
Rhinanthus species	Orobanchaceae	N/A			N/A	N/A	N/A	N/A	N/A	N/A
Rhinanthus wagneri Degen	Orobanchaceae	short lived		grassland specialist	subMed	na	not	not	native (incl. archeophyte)	0																																1
Robinia pseudoacacia L.	Fabaceae	tree	Robinietea	generalist	Adv (NAm)	na	not	not	alien (status unknown)	1
Rorippa pyrenaica (All.) Rchb.	Brassicaceae	perennual	Molinio-Arrhenatheretea	grassland specialist	subMed	na	not	not	native (incl. archeophyte)	0		1																										1	1	1					1
Rosa arvensis Huds.	Rosaceae	shrub	Carpino-Fagetea sylvaticae	forest specialist	subMed	na	not	not	native (incl. archeophyte)	0												1					1			1
Rosa canina L.	Rosaceae	shrub	Crataego-Prunetea	forest specialist	subMed	na	not	not	native (incl. archeophyte)	0			1								1	1		1		1					1	1	1	1					1			1			1				1
Rosa corymbifera Borkh.	Rosaceae	shrub	Crataego-Prunetea	forest specialist	Euro-As	na	not	not	native (incl. archeophyte)	0						1																					1
Rosa gallica L.	Rosaceae	shrub	Trifolio-Geranietea sanguinei	generalist	Euro-Med	na	not	not	native (incl. archeophyte)	0				1					1																1			1	1	1
Rosa species	Rosaceae	N/A			N/A	N/A	N/A	N/A	N/A	N/A			1															1			1										1			1		1
Rosa spinosissima L. (incl. Rosa myriacantha DC. & Rosa pimpinellifolia L.)	Rosaceae	semishrub	Trifolio-Geranietea sanguinei	generalist	subMed	na	not	not	native (incl. archeophyte)	0
Rosa turcica Rouy	Rosaceae	shrub		generalist	Med	na	not	not	native (incl. archeophyte)	0
Rubus caesius L.	Rosaceae	shrub	Alno glutinosae-Populetea albae	forest specialist	Euro-As	na	not	not	native (incl. archeophyte)	0			1					1													1		1		1	1	1	1	1	1
Rubus canescens DC. (incl. R. lloydianus Genev.)	Rosaceae	shrub	Crataego-Prunetea	forest specialist	Euro-Med	na	not	not	native (incl. archeophyte)	0																								1
Rubus hirtus aggr.	Rosaceae	shrub	Crataego-Prunetea	forest specialist	subMed	na	not	not	native (incl. archeophyte)	0
Rubus idaeus L.	Rosaceae	shrub	Robinietea	generalist	SBoreal	na	not	not	native (incl. archeophyte)	0																																		1
Rubus species	Rosaceae	N/A			N/A	N/A	N/A	N/A	N/A	N/A
Rubus ulmifolius Schott	Rosaceae	shrub		generalist	subMed	na	not	not	native (incl. archeophyte)	0
Rumex acetosa L.	Polygonaceae	perennual	Molinio-Arrhenatheretea	grassland specialist	Boreal	na	not	not	native (incl. archeophyte)	0				1	1	1				1										1		1					1	1						1	1	1	1
Rumex acetosella L.	Polygonaceae	perennual	Papaveretea rhoeadis	generalist	Euro-subMed	na	not	not	native (incl. archeophyte)	0												1				1				1							1	1	1					1	1	1		1
Rumex crispus L.	Polygonaceae	perennual	Molinio-Arrhenatheretea	grassland specialist	Boreal	na	not	not	native (incl. archeophyte)	0
Rumex palustris Sm.	Polygonaceae	short lived	Bidentetea	generalist	Euro-As	na	not	not	native (incl. archeophyte)	0		1
Rumex patientia L.	Polygonaceae	perennual	Artemisietea vulgaris	generalist	Euro-As	na	not	not	native (incl. archeophyte)	0																									1										1
Rumex pulcher L.	Polygonaceae	perennual	Chenopodietea	generalist	Euro-As	na	not	not	native (incl. archeophyte)	0																				1								1	1
Rumex tuberosus L.	Polygonaceae	perennual	Quercetea pubescentis	forest specialist	Boreal	na	not	not	native (incl. archeophyte)	0																1
Salix alba L.	Salicaceae	tree	Salicetea purpureae	forest specialist	Euro-As	na	not	not	native (incl. archeophyte)	0
Salix caprea L.	Salicaceae	tree	Robinietea	generalist	SBoreal	na	not	not	native (incl. archeophyte)	0																																		1
Salvia aethiopis L.	Lamiaceae	perennual	Festuco-Brometea	grassland specialist	Euro-As	na	not	not	native (incl. archeophyte)	0																						1										1
Salvia amplexicaulis Lam.	Lamiaceae	perennual		generalist	Bal-Dac	na	not	not	native (incl. archeophyte)	0																			1				1
Salvia argentea L.	Lamiaceae	perennual		grassland specialist	Med	na	not	not	native (incl. archeophyte)	0														1																			1
Salvia nemorosa L.	Lamiaceae	perennual	Festuco-Brometea	grassland specialist	Euro-OT	na	not	not	native (incl. archeophyte)	0																1	1					1			1			1				1	1				1		1
Salvia nutans L.	Lamiaceae	perennual	Festuco-Brometea	grassland specialist	Euro-Sib	na	not	not	native (incl. archeophyte)	0																								1
Salvia pratensis L.	Lamiaceae	perennual	Festuco-Brometea	grassland specialist	Euro-Med	na	not	not	native (incl. archeophyte)	0			1	1			1	1				1		1	1		1	1
Salvia sclarea L.	Lamiaceae	perennual	Festuco-Brometea	grassland specialist	Med-As	na	not	not	native (incl. archeophyte)	0										1	1											1
Salvia species	Lamiaceae	N/A			N/A	N/A	N/A	N/A	N/A	N/A
Salvia verticillata L.	Lamiaceae	perennual	Festuco-Brometea	grassland specialist	subMed	na	not	not	native (incl. archeophyte)	0																											1
Sambucus ebulus L.	Viburnaceae	perennual	Epilobietea angustifolii	generalist	Euro-Med	na	not	not	native (incl. archeophyte)	0																													1						1
Sambucus nigra L.	Viburnaceae	shrub	Alno glutinosae-Populetea albae	forest specialist	Euro-Med	na	not	not	native (incl. archeophyte)	0
Sanguisorba minor Scop.	Rosaceae	perennual	Festuco-Brometea	grassland specialist	SBoreal	na	not	not	native (incl. archeophyte)	0		1	1		1		1	1			1	1	1	1	1	1						1		1	1		1	1	1	1			1		1	1			1
Saponaria officinalis L.	Caryophyllaceae	perennual	Artemisietea vulgaris	generalist	Euro-Sib	na	not	not	native (incl. archeophyte)	0
Satureja kitaibelii Wierzb. ex Heuff.	Lamiaceae	semishrub	Festuco-Brometea	grassland specialist	Pont-Med	na	not	not	native (incl. archeophyte)	0																								1
Scabiosa ochroleuca L.	Dipsacaceae	perennual	Festuco-Brometea	grassland specialist	Euro-Sib	na	not	not	native (incl. archeophyte)	0							1							1
Scabiosa species	Dipsacaceae	N/A			N/A	N/A	N/A	N/A	N/A	N/A			1
Scabiosa triniifolia Friv.	Dipsacaceae	short lived	Festuco-Brometea	grassland specialist	Bal	na	Bal	not	native (incl. archeophyte)	0																														1
Scandix pecten-veneris L.	Apiaceae	short lived	Chenopodietea	generalist	Euro-As	na	not	not	native (incl. archeophyte)	0
Schedonorus pratensis (Huds.) P. Beauv.	Apiaceae	perennual	Molinio-Arrhenatheretea	grassland specialist	Boreal	na	not	not	native (incl. archeophyte)	0											1																1					1			1		1
Scleranthus perennis L./ Scleranthus perennis subsp. marginatus (Guss.) Nyman	Caryophyllaceae	perennual	Koelerio-Corynephoretea canescentis	generalist	Euro-Med	na	not	not	native (incl. archeophyte)	0																															1				1			1
Scleranthus verticillatus Tausch	Caryophyllaceae	short lived	Sedo-Scleranthetea	generalist	subMed	na	not	not	native (incl. archeophyte)	0		1
Scolymus hispanicus L.	Compositae	short lived	Artemisietea vulgaris	generalist	Med	na	not	not	native (incl. archeophyte)	0											1					1
Scorzonera austriaca Willd.	Compositae	perennual	Festuco-Brometea	grassland specialist	Euro-Sib	na	not	not	native (incl. archeophyte)	0							1
Scorzonera hispanica L.	Compositae	perennual	Festuco-Brometea	grassland specialist	Med	na	not	not	native (incl. archeophyte)	0				1	1									1			1
Scorzoneroides autumnalis (L.) Moench	Compositae	perennual	Molinio-Arrhenatheretea	grassland specialist	Euro-Sib	na	not	not	native (incl. archeophyte)	0																																		1
Scorzoneroides cichoriacea (Ten.) Greuter	Compositae	perennual	Quercetea pubescentis	forest specialist	subMed	na	not	not	native (incl. archeophyte)	0																														1
Scrophularia canina L.	Scrophulariaceae	perennual	Thlaspietea rotundifolii	generalist	Euro-Med	na	not	not	native (incl. archeophyte)	0
Scutellaria columnae All.	Lamiaceae	perennual	Quercetea pubescentis	forest specialist	subMed	na	not	not	native (incl. archeophyte)	0
Securigera securidaca (L.) Degen & Dörfl.	Fabaceae	short lived		generalist	Med	na	not	not	native (incl. archeophyte)	0																																1					1		1
Securigera varia (L.) Lassen	Fabaceae	perennual	Festuco-Brometea	grassland specialist	Euro-Med	na	not	not	native (incl. archeophyte)	0		1			1		1			1		1			1							1	1		1			1	1
Sedum album L.	Crassulaceae	perennual	Sedo-Scleranthetea	generalist	subMed	na	not	not	native (incl. archeophyte)	0																												1	1		1
Sedum annuum L.	Crassulaceae	short lived	Koelerio-Corynephoretea canescentis	generalist	Euro-Sib	na	not	not	native (incl. archeophyte)	0
Sedum caespitosum (Cav.) DC.	Crassulaceae	short lived	Helianthemetea guttati	grassland specialist	Med	na	not	not	native (incl. archeophyte)	0																												1
Sedum hispanicum L.	Crassulaceae	short lived	Sedo-Scleranthetea	generalist	Euro-Med	na	not	not	native (incl. archeophyte)	0		1														1												1			1
Sedum species	Crassulaceae	N/A			N/A	N/A	N/A	N/A	N/A	N/A																													1
Senecio leucanthemifolius subsp. vernalis (Waldst. & Kit.) Greuter	Compositae	short lived	Digitario sanguinalis-Eragrostietea minoris	generalist	Euro-Med	na	not	not	native (incl. archeophyte)	0			1																												1						1
Senecio species	Compositae	N/A			N/A	N/A	N/A	N/A	N/A	N/A																																							1
Senecio vulgaris L.	Compositae	short lived	Papaveretea rhoeadis	generalist	Euro-As	na	not	not	native (incl. archeophyte)	0
Seseli rigidum Waldst. & Kit.	Apiaceae	perennual		grassland specialist	subMed	na	not	not	native (incl. archeophyte)	0
Seseli species	Apiaceae	N/A			N/A	N/A	N/A	N/A	N/A	N/A
Seseli tortuosum L.	Apiaceae	perennual	Festuco-Brometea	grassland specialist	subMed	na	not	not	native (incl. archeophyte)	0
Sesleria caerulea (L.) Ard.	Poaceae	perennual	Festuco-Brometea	grassland specialist	Eur	na	not	not	native (incl. archeophyte)	0														1
Setaria viridis (L.) P. Beauv.	Poaceae	short lived	Digitario sanguinalis-Eragrostietea minoris	generalist	Boreal	na	not	not	native (incl. archeophyte)	0
Sherardia arvensis L.	Rubiaceae	short lived	Papaveretea rhoeadis	generalist	Med	na	not	not	native (incl. archeophyte)	0		1				1								1		1				1							1
Sideritis montana L.	Lamiaceae	short lived	Sedo-Scleranthetea	generalist	subMed	na	not	not	native (incl. archeophyte)	0														1								1		1	1							1	1						1
Silene armeria L.	Caryophyllaceae	short lived		generalist	Eur	na	not	not	native (incl. archeophyte)	0																																						1
Silene baccifera (L.) Roth	Caryophyllaceae	perennual	Epilobietea angustifolii	generalist	Euro-As	na	not	not	native (incl. archeophyte)	0																												1
Silene bupleuroides L.	Caryophyllaceae	perennual	Festuco-Brometea	grassland specialist	Pont-SMed	na	not	not	native (incl. archeophyte)	0																																				1
Silene conica L./ Silene conica subsp. conomaritima Jordanov & Panov	Caryophyllaceae	short lived	Sedo-Scleranthetea	generalist	subMed-As	na	not	not	native (incl. archeophyte)	0
Silene densiflora d'Urv.	Caryophyllaceae	perennual	Festuco-Brometea	grassland specialist	subMed	na	not	not	native (incl. archeophyte)	0																	1
Silene dichotoma Ehrh.	Caryophyllaceae	short lived	Festuco-Brometea	grassland specialist	Euro-Med	na	not	not	native (incl. archeophyte)	0
Silene flavescens Waldst. & Kit.	Caryophyllaceae	perennual	Asplenietea trichomanis	generalist	Bal-Carp	na	not	not	native (incl. archeophyte)	0																												1
Silene gallinyi Rchb.	Caryophyllaceae	short lived	Helianthemetea guttati	grassland specialist	subMed	na	not	not	native (incl. archeophyte)	0
Silene gigantea L.	Caryophyllaceae	perennual	Asplenietea trichomanis	generalist	Bal-Anat	na	not	not	native (incl. archeophyte)	0																								1
Silene italica (L.) Pers.	Caryophyllaceae	perennual	Trifolio-Geranietea sanguinei	generalist	Euro-Med	na	not	not	native (incl. archeophyte)	0																															1
Silene latifolia Poir.	Caryophyllaceae	short lived	Artemisietea vulgaris	generalist	Euro-Sib	na	not	not	native (incl. archeophyte)	0		1		1								1					1	1							1					1	1
Silene noctiflora L.	Caryophyllaceae	short lived	Chenopodietea	generalist	Euro-Sib	na	not	not	native (incl. archeophyte)	0									1
Silene otites (L.) Wibel	Caryophyllaceae	perennual	Festuco-Brometea	grassland specialist	Euro-Med	na	not	not	native (incl. archeophyte)	0																																			1			1
Silene roemeri Friv.	Caryophyllaceae	perennual	Juncetea trifidi	grassland specialist	Bal-Ap	na	not	not	native (incl. archeophyte)	0																			1																1		1
Silene species	Caryophyllaceae	N/A			N/A	N/A	N/A	N/A	N/A	N/A															1
Silene viridiflora L.	Caryophyllaceae	perennual	Quercetea pubescentis	forest specialist	Med	na	not	not	native (incl. archeophyte)	0
Silene viscaria (L.) Jess.	Caryophyllaceae	perennual	Festuco-Brometea	grassland specialist	Euro-Sib	na	not	not	native (incl. archeophyte)	0												1																			1				1	1
Silene vulgaris (Moench) Garcke	Caryophyllaceae	short lived	Artemisietea vulgaris	generalist	Euro-As	na	not	not	native (incl. archeophyte)	0						1																													1
Silene wolgensis (Hornem.) Otth	Caryophyllaceae	perennual	Festuco-Brometea	grassland specialist	Pont	na	not	not	native (incl. archeophyte)	0
Sinapis arvensis L.	Brassicaceae	short lived	Papaveretea rhoeadis	generalist	Med	na	not	not	native (incl. archeophyte)	0
Sisymbrium altissimum L.	Brassicaceae	short lived	Sisymbrietea	generalist	Pont-SMed	na	not	not	native (incl. archeophyte)	0																							1
Sisymbrium irio L.	Brassicaceae	short lived	Sisymbrietea	generalist	SBoreal	na	not	not	native (incl. archeophyte)	0														1
Sisymbrium loeselii L.	Brassicaceae	short lived	Sisymbrietea	generalist	Euro-As	na	not	not	native (incl. archeophyte)	0																			1														1
Sisymbrium officinale (L.) Scop.	Brassicaceae	short lived	Sisymbrietea	generalist	Euro-Sib	na	not	not	native (incl. archeophyte)	0										1										1	1											1
Sisymbrium orientale L.	Brassicaceae	short lived	Sisymbrietea	generalist	Euro-As	na	not	not	native (incl. archeophyte)	0																	1	1				1			1
Sisymbrium species	Brassicaceae	N/A			N/A	N/A	N/A	N/A	N/A	N/A
Sisymbrium strictissimum L.	Brassicaceae	perennual	Epilobietea angustifolii	generalist	Eur	na	not	not	native (incl. archeophyte)	0
Smyrnium perfoliatum L.	Apiaceae	perennual	Epilobietea angustifolii	generalist	Euro-Med	na	not	not	native (incl. archeophyte)	0																	1
Solanum dulcamara L.	Solanaceae	perennual	Alno glutinosae-Populetea albae	forest specialist	Euro-As	na	not	not	native (incl. archeophyte)	0																									1
Solanum nigrum L.	Solanaceae	short lived	Papaveretea rhoeadis	generalist	Cosm	na	not	not	native (incl. archeophyte)	0											1
Solanum species	Solanaceae	N/A			N/A	N/A	N/A	N/A	N/A	N/A
Sonchus arvensis L.	Compositae	perennual	Artemisietea vulgaris	generalist	Euro-As	na	not	not	native (incl. archeophyte)	0						1
Sonchus asper (L.) Hill	Compositae	short lived	Papaveretea rhoeadis	generalist	Eur	na	not	not	native (incl. archeophyte)	0																1
Sonchus oleraceus L.	Compositae	short lived	Papaveretea rhoeadis	generalist	Cosm	na	not	not	native (incl. archeophyte)	0		1			1													1
Sorbus aria (L.) Crantz	Rosaceae	tree	Quercetea pubescentis	forest specialist	Eur	na	not	not	native (incl. archeophyte)	0				1
Sorbus aucuparia subsp. aucuparia L.	Rosaceae	tree	Crataego-Prunetea	forest specialist	SBoreal	na	not	not	native (incl. archeophyte)	0									1
Sorghum halepense (L.) Pers.	Poaceae	perennual	Digitario sanguinalis-Eragrostietea minoris	generalist	subMed-As	na	not	not	alien (status unknown)	1											1							1
Spiraea species	Rosaceae	N/A			N/A	N/A	N/A	N/A	N/A	N/A
Stachys atherocalyx K. Koch	Lamiaceae	perennual	Festuco-Brometea	grassland specialist	Pont-Med	na	not	not	native (incl. archeophyte)	0														1
Stachys germanica L.	Lamiaceae	perennual	Artemisietea vulgaris	generalist	Euro-subMed	na	not	not	native (incl. archeophyte)	0														1														1											1
Stachys obliqua Waldst. & Kit.	Lamiaceae	perennual		grassland specialist	Bal-Anat	na	not	not	native (incl. archeophyte)	0			1					1					1	1			1								1
Stachys officinalis (L.) Trevis.	Lamiaceae	perennual		grassland specialist	subMed	na	not	not	native (incl. archeophyte)	0																																				1
Stachys recta L.	Lamiaceae	perennual	Festuco-Brometea	grassland specialist	Euro-Med	na	not	not	native (incl. archeophyte)	0																								1									1						1
Stachys sylvatica L.	Lamiaceae	perennual	Carpino-Fagetea sylvaticae	forest specialist	Euro-As	na	not	not	native (incl. archeophyte)	0					1
Stellaria graminea L.	Caryophyllaceae	perennual	Molinio-Arrhenatheretea	grassland specialist	Euro-As	na	not	not	native (incl. archeophyte)	0																											1							1	1
Stellaria holostea L.	Caryophyllaceae	perennual	Carpino-Fagetea sylvaticae	forest specialist	Euro-Sib	na	not	not	native (incl. archeophyte)	0						1
Stellaria media (L.) Cirillo	Caryophyllaceae	short lived	Papaveretea rhoeadis	generalist	Cosm	na	not	not	native (incl. archeophyte)	0					1				1														1
Stellaria nemorum L.	Caryophyllaceae	perennual	Carpino-Fagetea sylvaticae	forest specialist	Eur	na	not	not	native (incl. archeophyte)	0																			1				1			1
Sternbergia colchiciflora Waldst. & Kit.	Amaryllidaceae	perennual	Festuco-Brometea	grassland specialist	Euro-Pont	na	not	CITES	native (incl. archeophyte)	0							1	1
Stipa capillata L.	Poaceae	perennual	Festuco-Brometea	grassland specialist	Pont-Med	na	not	not	native (incl. archeophyte)	0		1		1	1			1		1	1		1		1		1					1		1							1		1				1
Stipa eriocaulis Borbás	Poaceae	perennual	Festuco-Brometea	grassland specialist	Eur	na	not	not	native (incl. archeophyte)	0																	1
Stipa pulcherrima subsp. epilosa (Martinovský) Tzvelev	Poaceae	perennual		grassland specialist	SEEuro	na	not	not	native (incl. archeophyte)	0
Stipa species	Poaceae	N/A			N/A	N/A	N/A	N/A	N/A	N/A														1										1							1
Stipa zalesskii subsp. pontica (P. A. Smirn.) Tzvelev	Poaceae	perennual	Festuco-Brometea	grassland specialist	Pont	na	not	not	native (incl. archeophyte)	0
Symphytum species	Boraginaceae	N/A			N/A	N/A	N/A	N/A	N/A	N/A																												1
Syringa vulgaris L.	Oleaceae	shrub	Quercetea pubescentis	forest specialist	Bal-Carp	na	not	not	native (incl. archeophyte)	0
Taeniatherum caput-medusae (L.) Nevski	Poaceae	short lived	Chenopodietea	generalist	Euro-As	na	not	not	native (incl. archeophyte)	0		1												1	1	1				1	1
Tanacetum corymbosum(L.) Sch. Bip.	Compositae	perennual	Trifolio-Geranietea sanguinei	generalist	Euro-Med	na	not	not	native (incl. archeophyte)	0			1		1				1								1								1
Tanacetum macrophyllum (Waldst. & Kit.) Sch. Bip.	Compositae	perennual	Epilobietea angustifolii	generalist	Eur	na	not	not	native (incl. archeophyte)	0																								1
Tanacetum millefolium(L.) Tzvelev	Compositae	perennual	Festuco-Brometea	grassland specialist	Pont	na	not	not	native (incl. archeophyte)	0
Tanacetum species	Compositae	N/A			N/A	N/A	N/A	N/A	N/A	N/A																																					1
Tanacetum vulgare L.	Compositae	perennual	Artemisietea vulgaris	generalist	Euro-Sib	na	not	not	native (incl. archeophyte)	0																													1
Taraxacum erythrospermum Besser	Compositae	perennual		generalist	Eur	na	not	not	native (incl. archeophyte)	0																			1
Taraxacum serotinum (Waldst. & Kit.) Fisch.	Compositae	perennual	Festuco-Brometea	grassland specialist	Pont	na	not	not	native (incl. archeophyte)	0				1	1		1	1					1	1
Taraxacum species (incl. Taraxacum sect. Ruderalia)	Compositae	N/A			N/A	N/A	N/A	N/A	N/A	N/A																										1		1		1		1			1
Teesdalia coronopifolia (J. P. Bergeret) Thell.	Brassicaceae	short lived	Chenopodietea	generalist	SMed-CAs	na	not	not	native (incl. archeophyte)	0																			1
Teucrium chamaedrys L.	Lamiaceae	perennual		generalist	subMed	na	not	not	native (incl. archeophyte)	0			1	1	1		1		1		1	1		1		1	1			1		1		1	1		1	1	1	1		1	1	1	1	1			1
Teucrium montanum L.	Lamiaceae	perennual	Festuco-Brometea	grassland specialist	subMed	na	not	not	native (incl. archeophyte)	0																			1
Teucrium polium L.	Lamiaceae	perennual		grassland specialist	Pont-Med	na	not	not		0			1	1	1			1					1	1					1			1		1									1
Thalictrum minus L.	Ranunculaceae	perennual	Festuco-Brometea	grassland specialist	Euro-Sib	na	not	not	native (incl. archeophyte)	0				1	1	1				1	1						1	1				1	1	1								1
Thalictrum simplex L.	Ranunculaceae	perennual	Molinio-Arrhenatheretea	grassland specialist	Euro-As	na	not	not	native (incl. archeophyte)	0					1
Thesium divaricatum Mert. & W. D. J. Koch	Santalaceae	perennual	Festuco hystricis-Ononidetea striatae	generalist	Euro-Med	na	not	not	native (incl. archeophyte)	0							1
Thesium ramosum Hayne	Santalaceae	short lived	Festuco-Brometea	grassland specialist	Med-CAs	na	not	not	native (incl. archeophyte)	0					1									1			1													1		1	1				1
Thesium species	Santalaceae	N/A			N/A	N/A	N/A	N/A	N/A	N/A																													1
Thlaspi alliaceum L.	Brassicaceae	short lived	Chenopodietea	generalist	subMed	na	not	not	native (incl. archeophyte)	0					1					1																					1
Thlaspi arvense L.	Brassicaceae	short lived	Papaveretea rhoeadis	generalist	Euro-As	na	not	not	native (incl. archeophyte)	0																																							1
Thymelaea passerina (L.) Coss. & Germ.	Thymelaeaceae	short lived	Chenopodietea	generalist	Pont	na	not	not	native (incl. archeophyte)	0							1																					1
Thymus atticus Čelak.	Lamiaceae	semishrub		grassland specialist	Bal-Anat	na	not	not	native (incl. archeophyte)	0																														1	1
Thymus longicaulis subsp. Longicaulis C. Presl	Lamiaceae	semishrub		grassland specialist		na	not	not	native (incl. archeophyte)	0				1																														1	1			1
Thymus longidentatus (Degen & Urum.) Ronniger	Lamiaceae	semishrub		grassland specialist	Bal	na	Bal	not	native (incl. archeophyte)	0														1
Thymus odoratissimus Mill.	Lamiaceae	semishrub	Festuco-Brometea	grassland specialist	Eur	na	not	not	native (incl. archeophyte)	0		1			1		1										1														1	1					1		1
Thymus pulegioides subsp. pannonicus (All.) Kerguélen	Lamiaceae	semishrub	Festuco-Brometea	grassland specialist	Eur	na	not	not	native (incl. archeophyte)	0
Thymus roegneri K. Koch	Lamiaceae	semishrub		grassland specialist	Pont	na	not	not	native (incl. archeophyte)	0			1
Thymus sibthorpii Benth.	Lamiaceae	semishrub		grassland specialist	Bal-Dac	na	not	not	native (incl. archeophyte)	0
Thymus species	Lamiaceae	N/A			N/A	N/A	N/A	N/A	N/A	N/A																													1			1	1
Thymus striatus Vahl	Lamiaceae	semishrub	Festuco-Brometea	grassland specialist	subMed	na	not	not	native (incl. archeophyte)	0													1											1				1		1
Tilia tomentosa Moench	Malvaceae	tree	Quercetea pubescentis	forest specialist	Euro-Med	na	not	not	native (incl. archeophyte)	0												1
Tordylium apulum L.	Apiaceae	short lived	Chenopodietea	generalist	Med	na	not	not	native (incl. archeophyte)	0
Tordylium maximum L.	Apiaceae	short lived	Sisymbrietea	generalist	subMed	na	not	not	native (incl. archeophyte)	0		1									1							1			1
Torilis arvensis (Huds.) Link	Apiaceae	short lived	Papaveretea rhoeadis	generalist	Euro-As	na	not	not	native (incl. archeophyte)	0			1			1				1	1				1		1	1	1	1		1			1	1													1
Torilis japonica (Houtt.) DC.	Apiaceae	short lived	Epilobietea angustifolii	generalist	Euro-As	na	not	not	native (incl. archeophyte)	0							1																									1
Torilis nodosa (L.) Gaertn.	Apiaceae	short lived	Chenopodietea	generalist	Euro-As	na	not	not	native (incl. archeophyte)	0														1
Torilis species	Apiaceae	N/A			N/A	N/A	N/A	N/A	N/A	N/A																																					1
Torilis ucranica Spreng.	Apiaceae	short lived		generalist	SPont	na	not	not	native (incl. archeophyte)	0
Trachynia distachya (L.) Link	Poaceae	short lived	Stipo-Trachynietea distachyae	grassland specialist	Med-As	na	not	not	native (incl. archeophyte)	0								1																							1
Tragopogon dubius Scop.	Compositae	short lived	Festuco-Brometea	grassland specialist	Euro-Med	na	not	not	native (incl. archeophyte)	0			1	1	1								1	1	1	1		1	1	1			1		1			1	1			1	1				1		1
Tragopogon pratensis L.	Compositae	perennual	Festuco-Brometea	grassland specialist	Euro-Med	na	not	not	native (incl. archeophyte)	0							1																					1				1
Tribulus terrestris L.	Zygophyllaceae	short lived	Digitario sanguinalis-Eragrostietea minoris	generalist	Euro-As	na	not	not	native (incl. archeophyte)	0																													1
Trifolium alpestre L.	Fabaceae	perennual	Trifolio-Geranietea sanguinei	generalist	Euro-Sib	na	not	not	native (incl. archeophyte)	0																												1		1				1	1	1	1
Trifolium angustifolium L.	Fabaceae	short lived	Stipo-Trachynietea distachyae	grassland specialist	Med	na	not	not	native (incl. archeophyte)	0		1		1									1	1		1				1							1				1
Trifolium arvense L.	Fabaceae	short lived	Koelerio-Corynephoretea canescentis	generalist	Euro-Sib	na	not	not	native (incl. archeophyte)	0		1		1			1																											1	1	1		1
Trifolium aureum Pollich	Fabaceae	short lived	Festuco-Brometea	grassland specialist	Euro-Sib	na	not	not	native (incl. archeophyte)	0																																				1
Trifolium badium Schreb.	Fabaceae	perennual	Molinio-Arrhenatheretea	grassland specialist	Alp-Med	na	not	not	native (incl. archeophyte)	0		1
Trifolium campestre Schreb.	Fabaceae	short lived	Sedo-Scleranthetea	generalist	Euro-Med	na	not	not	native (incl. archeophyte)	0		1		1			1					1		1		1											1				1			1	1	1		1
Trifolium cherleri L.	Fabaceae	short lived	Helianthemetea guttati	grassland specialist	Med	na	not	not	native (incl. archeophyte)	0		1														1
Trifolium diffusum Ehrh.	Fabaceae	short lived	Festuco-Brometea	grassland specialist	subMed	na	not	not	native (incl. archeophyte)	0
Trifolium dubium Sibth.	Fabaceae	short lived	Molinio-Arrhenatheretea	grassland specialist	Euro-Med	na	not	not	native (incl. archeophyte)	0																1												1							1
Trifolium echinatum M. Bieb.	Fabaceae	short lived	Chenopodietea	generalist	Med	na	not	not	native (incl. archeophyte)	0																											1
Trifolium glomeratum L.	Fabaceae	short lived	Helianthemetea guttati	grassland specialist	subMed	na	not	not	native (incl. archeophyte)	0																												1
Trifolium hirtum All.	Fabaceae	short lived	Helianthemetea guttati	grassland specialist	Med	na	not	not	native (incl. archeophyte)	0															1													1
Trifolium hybridum L.	Fabaceae	perennual	Molinio-Arrhenatheretea	grassland specialist	Euro-Med	na	not	not	native (incl. archeophyte)	0																																			1
Trifolium incarnatum L.	Fabaceae	short lived	Molinio-Arrhenatheretea	grassland specialist	subMed	na	not	not	native (incl. archeophyte)	0																											1		1
Trifolium lappaceum L.	Fabaceae	short lived	Molinio-Arrhenatheretea	grassland specialist	Med	na	not	not	native (incl. archeophyte)	0
Trifolium leucanthum M. Bieb.	Fabaceae	short lived	Festuco-Brometea	grassland specialist	Pont-Med	na	not	not	native (incl. archeophyte)	0																1
Trifolium medium L.	Fabaceae	perennual	Trifolio-Geranietea sanguinei	generalist	Euro-As	na	not	not	native (incl. archeophyte)	0
Trifolium michelianum Savi/ Trifolium michelianum var. balansae (Boiss.) Azn.	Fabaceae	short lived	Molinio-Arrhenatheretea	grassland specialist	subMed	na	not	not	native (incl. archeophyte)	0		1
Trifolium micranthum Viv.	Fabaceae	short lived	Molinio-Arrhenatheretea	grassland specialist	Euro-Med	na	not	not	native (incl. archeophyte)	0
Trifolium montanum L.	Fabaceae	perennual	Festuco-Brometea	grassland specialist	SPont	na	not	not	native (incl. archeophyte)	0																																		1		1
Trifolium pallidum Waldst. & Kit.	Fabaceae	short lived	Poetea bulbosae	generalist	subMed	na	not	not	native (incl. archeophyte)	0						1
Trifolium pratense L.	Fabaceae	perennual	Molinio-Arrhenatheretea	grassland specialist	SBoreal	na	not	not	native (incl. archeophyte)	0																											1
Trifolium purpureum Loisel.	Fabaceae	short lived	Festuco-Brometea	grassland specialist	Med	na	not	not	native (incl. archeophyte)	0
Trifolium repens L.	Fabaceae	perennual	Molinio-Arrhenatheretea	grassland specialist	Euro-Sib	na	not	not	native (incl. archeophyte)	0																											1								1
Trifolium retusum L.	Fabaceae	short lived	Festuco-Puccinellietea	grassland specialist	Med	na	not	not	native (incl. archeophyte)	0						1
Trifolium scabrum L.	Fabaceae	short lived	Stipo-Trachynietea distachyae	grassland specialist	Med-As	na	not	not	native (incl. archeophyte)	0		1												1	1
Trifolium species	Fabaceae	N/A			N/A	N/A	N/A	N/A	N/A	N/A																															1
Trifolium striatum L.	Fabaceae	short lived	Koelerio-Corynephoretea canescentis	generalist	Euro-Med	na	not	not	native (incl. archeophyte)	0							1							1		1				1
Trifolium subterraneum L.	Fabaceae	short lived	Stipo-Trachynietea distachyae	grassland specialist	subMed	na	not	not	native (incl. archeophyte)	0		1
Trigonella caerulea (L.) Ser.	Fabaceae	short lived	Chenopodietea	generalist	Euro-Med	na	not	not	native (incl. archeophyte)	0
Trigonella gladiata M. Bieb.	Fabaceae	short lived	Festuco-Brometea	grassland specialist	subMed	na	not	not	native (incl. archeophyte)	0
Tripleurospermum tenuifolium (Kit.) Freyn	Compositae	short lived		generalist	Med	na	not	not	native (incl. archeophyte)	0																																			1
Trisetum flavescens (L.) P. Beauv.	Poaceae	perennual	Molinio-Arrhenatheretea	grassland specialist	Boreal	na	not	not	native (incl. archeophyte)	0																																				1
Triticum aestivum subsp. aestivum L.	Poaceae	short lived		generalist	Adv	na	not	not	in large-scale cultivation	0																																					1
Triticum monococcum subsp. aegilopoides (Link) Thell.	Poaceae	short lived	Chenopodietea	generalist	Pont	na	not	not	native (incl. archeophyte)	0								1
Turgenia latifolia (L.) Hoffm.	Apiaceae	short lived	Chenopodietea	generalist	Euro-As	na	not	not	native (incl. archeophyte)	0
Turritis glabra L.	Brassicaceae	short lived		generalist	Boreal	na	not	not	native (incl. archeophyte)	0																											1
Tussilago farfara L.	Compositae	perennual	Artemisietea vulgaris	generalist	Euro-As	na	not	not	native (incl. archeophyte)	0
Tyrimnus leucographus (L.) Cass.	Compositae	short lived	Artemisietea vulgaris	generalist	Med	na	not	not	native (incl. archeophyte)	0		1			1			1							1				1
Ulmus minor Mill.	Ulmaceae	tree	Alno glutinosae-Populetea albae	forest specialist	Euro-Med	na	not	not	native (incl. archeophyte)	0		1	1		1					1	1	1						1			1		1			1		1		1		1	1						1
Urtica dioica L.	Urticaceae	perennual	Alno glutinosae-Populetea albae	forest specialist	Boreal	na	not	not	native (incl. archeophyte)	0						1																	1
Valerianella carinata Loisel.	Valerianaceae	short lived	Sedo-Scleranthetea	generalist	Euro-Med	na	not	not	native (incl. archeophyte)	0																															1
Valerianella coronata (L.) DC. (incl. V. pumila Willd.)	Valerianaceae	short lived	Chenopodietea	generalist	Euro-Med	na	not	not	native (incl. archeophyte)	0			1	1																1								1					1						1
Valerianella dentata (L.) Pollich	Valerianaceae	short lived	Helianthemetea guttati	grassland specialist	Euro-Med	na	not	not	native (incl. archeophyte)	0					1																							1											1
Valerianella lasiocarpa (Steven) Betcke	Valerianaceae	short lived		generalist	subMed	na	not	not	native (incl. archeophyte)	0																						1
Valerianella locusta (L.) Laterr.	Valerianaceae	short lived	Chenopodietea	generalist	Euro-Med	na	not	not	native (incl. archeophyte)	0							1
Valerianella microcarpa Loisel.	Valerianaceae	short lived	Chenopodietea	generalist	Euro-Med	na	not	not	native (incl. archeophyte)	0						1
Valerianella rimosa Bastard	Valerianaceae	short lived	Chenopodietea	generalist	Eur	na	not	not	native (incl. archeophyte)	0
Valerianella species	Valerianaceae	N/A			N/A	N/A	N/A	N/A	N/A	N/A
Ventenata dubia (Leers) Coss.	Poaceae	short lived	Papaveretea rhoeadis	generalist	Pont-Med	na	not	not	native (incl. archeophyte)	0
Veratrum species	Melanthiaceae	N/A			N/A	N/A	N/A	N/A	N/A	N/A							1
Verbascum banaticum Schrad.	Scrophulariaceae	perennual		generalist	Bal-Dac	na	not	not	native (incl. archeophyte)	0																							1
Verbascum densiflorum Bertol. (incl. Verbascum thapsiforme Schrad.)	Scrophulariaceae	perennual	Artemisietea vulgaris	generalist	subMed	na	not	not	native (incl. archeophyte)	0																													1				1				1
Verbascum lychnitis L.	Scrophulariaceae	perennual	Festuco-Brometea	grassland specialist	Ap-Bal	na	not	not	native (incl. archeophyte)	0																																							1
Verbascum nigrum L.	Scrophulariaceae	perennual	Epilobietea angustifolii	generalist	Pont-CAs	na	not	not	native (incl. archeophyte)	0
Verbascum ovalifolium Sims/ Verbascum ovalifolium subsp. ovalifolium	Scrophulariaceae	perennual	Asplenietea trichomanis	generalist	Pont-Med	na	not	not	native (incl. archeophyte)	0														1																				1	1	1
Verbascum phlomoides L.	Scrophulariaceae	perennual	Artemisietea vulgaris	generalist		na	not	not	native (incl. archeophyte)	0
Verbascum phoeniceum L.	Scrophulariaceae	perennual	Festuco-Brometea	grassland specialist	Euro-Sib	na	not	not	native (incl. archeophyte)	0		1	1	1	1																													1	1	1	1		1
Verbascum species	Scrophulariaceae	N/A			N/A	N/A	N/A	N/A	N/A	N/A								1																							1
Verbascum speciosum Schrad.	Scrophulariaceae	perennual	Festuco-Brometea	grassland specialist	Euro-Med	na	not	not	native (incl. archeophyte)	0																									1
Verbascum xanthophoeniceum Griseb.	Scrophulariaceae	perennual		grassland specialist	Bal-Anat	na	not	not	native (incl. archeophyte)	0									1
Verbena officinalis L.	Verbenaceae	perennual	Molinio-Arrhenatheretea	grassland specialist	Cosm	na	not	not	native (incl. archeophyte)	0
Veronica arvensis L.	Plantaginaceae	short lived	Papaveretea rhoeadis	generalist	Euro-Sib	na	not	not	native (incl. archeophyte)	0																																							1
Veronica austriaca L./ Veronica austriaca subsp.jacquinii (Baumg.) Eb. Fisch./ Veronica austriaca subsp. teucrium (L.) D. A. Webb	Plantaginaceae	perennual	Festuco-Brometea	grassland specialist	Euro-Med	na	not	not	native (incl. archeophyte)	0							1					1							1				1
Veronica chamaedrys L.	Plantaginaceae	perennual	Trifolio-Geranietea sanguinei	generalist	Euro-As	na	not	not	native (incl. archeophyte)	0									1																	1					1			1
Veronica cymbalaria Bodard	Plantaginaceae	short lived	Asplenietea trichomanis	generalist	Med	na	not	not	native (incl. archeophyte)	0
Veronica hederifolia L.	Plantaginaceae	short lived		generalist	Euro-Med	na	not	not	native (incl. archeophyte)	0					1					1
Veronica officinalis L.	Plantaginaceae	perennual	Nardetea strictae	grassland specialist	Euro-Sib	na	not	not	native (incl. archeophyte)	0
Veronica persica Poir.	Plantaginaceae	short lived	Papaveretea rhoeadis	generalist	Euro-As	na	not	not		0
Veronica polita Fr.	Plantaginaceae	short lived	Papaveretea rhoeadis	generalist	Euro-As	na	not	not	native (incl. archeophyte)	0		1			1															1					1		1	1
Veronica praecox All.	Plantaginaceae	short lived	Sedo-Scleranthetea	generalist	Euro-Med	na	not	not	native (incl. archeophyte)	0																												1
Veronica serpyllifolia L.	Plantaginaceae	perennual	Molinio-Arrhenatheretea	grassland specialist	Boreal	na	not	not	native (incl. archeophyte)	0
Veronica species	Plantaginaceae	N/A			N/A	N/A	N/A	N/A	N/A	N/A										1																				1							1		1
Veronica sublobata M. A. Fisch.	Plantaginaceae	short lived	Epilobietea angustifolii	generalist	Eur	na	not	not	native (incl. archeophyte)	0
Veronica trichadena Jord. & Fourr.	Plantaginaceae	short lived		generalist	Med	na	not	not	native (incl. archeophyte)	0																															1
Veronica triloba (Opiz) Opiz	Plantaginaceae	short lived	Papaveretea rhoeadis	generalist	subMed	na	not	not	native (incl. archeophyte)	0
Veronica urticifolia Jacq.	Plantaginaceae	perennual	Carpino-Fagetea sylvaticae	forest specialist	Eur	na	not	not	native (incl. archeophyte)	0										1
Veronica verna L.	Plantaginaceae	short lived	Sedo-Scleranthetea	generalist	Euro-Sib	na	not	not	native (incl. archeophyte)	0																													1		1		1
Viburnum lantana L.	Viburnaceae	shrub	Quercetea pubescentis	forest specialist	Euro-Med	na	not	not	native (incl. archeophyte)	0																							1	1
Viburnum opulus L.	Viburnaceae	shrub	Crataego-Prunetea	forest specialist	Euro-Sib	na	not	not	native (incl. archeophyte)	0
Vicia barbazitae Ten. & Guss.	Fabaceae	short lived		generalist	Med-subMed	na	not	not	native (incl. archeophyte)	0		1
Vicia cracca L.	Fabaceae	perennual	Molinio-Arrhenatheretea	grassland specialist	Euro-As	na	not	not	native (incl. archeophyte)	0			1																																	1
Vicia grandiflora Scop.	Fabaceae	short lived	Quercetea pubescentis	forest specialist	subMed	na	not	not	native (incl. archeophyte)	0		1	1	1	1	1								1	1												1							1	1	1
Vicia hirsuta (L.) Gray.	Fabaceae	short lived		generalist	Euro-Med	na	not	not	native (incl. archeophyte)	0		1				1	1	1						1			1										1				1				1	1	1	1	1
Vicia lathyroides L.	Fabaceae	short lived	Koelerio-Corynephoretea canescentis	generalist	Euro-Med	na	not	not	native (incl. archeophyte)	0											1
Vicia lutea L.	Fabaceae	short lived	Chenopodietea	generalist	subMed	na	not	not	native (incl. archeophyte)	0																											1
Vicia narbonensis L.	Fabaceae	short lived	Festuco-Brometea	grassland specialist	Euro-As	na	not	not		0												1			1										1							1
Vicia pannonica Craantz	Fabaceae	short lived	Papaveretea rhoeadis	generalist	Euro-Med	na	not	not	native (incl. archeophyte)	0			1				1				1					1						1	1									1	1						1
Vicia peregrina L.	Fabaceae	short lived	Chenopodietea	generalist	Euro-As	na	not	not	native (incl. archeophyte)	0																																	1
Vicia sativa L./ Vicia sativa subsp. nigra (L.) Ehrh.	Fabaceae	short lived	Chenopodietea	generalist	Euro-As	na	not	not	native (incl. archeophyte)	0																1									1			1	1			1		1		1	1
Vicia species	Fabaceae	N/A			N/A	N/A	N/A	N/A	N/A	N/A												1											1														1
Vicia tenuifolia Roth	Fabaceae	perennual	Trifolio-Geranietea sanguinei	generalist	Euro-As	na	not	not	native (incl. archeophyte)	0
Vicia tetrasperma (L.) Schreb.	Fabaceae	short lived	Papaveretea rhoeadis	generalist	Euro-Med	na	not	not	native (incl. archeophyte)	0																														1				1	1	1
Vicia villosa Roth/ Vicia villosa subsp. varia (Host) Corb.	Fabaceae	short lived	Sisymbrietea	generalist	Euro-CAs	na	not	not	native (incl. archeophyte)	0				1	1					1	1	1							1			1												1
Vinca herbacea Waldst. & Kit.	Apocynaceae	perennual	Festuco-Brometea	grassland specialist	Euro-Med	na	not	not	native (incl. archeophyte)	0				1	1	1		1		1							1	1						1
Vincetoxicum hirundinaria Medik.	Apocynaceae	perennual	Quercetea pubescentis	forest specialist	Euro-Sib	na	not	not	native (incl. archeophyte)	0																															1
Viola ambigua Waldst. & Kit.	Violaceae	perennual	Festuco-Brometea	grassland specialist	Euro-Sib	na	not	not	native (incl. archeophyte)	0						1
Viola arvensis Murray.	Violaceae	short lived	Papaveretea rhoeadis	generalist	Eur	na	not	not	native (incl. archeophyte)	0																									1										1		1
Viola elatior Fr.	Violaceae	perennual	Molinio-Arrhenatheretea	grassland specialist	Euro-As	na	not	not	native (incl. archeophyte)	0			1									1							1
Viola hirta L.	Violaceae	perennual	Festuco-Brometea	grassland specialist	Euro-As	na	not	not	native (incl. archeophyte)	0																		1	1				1	1						1
Viola kitaibeliana Schult.	Violaceae	short lived	Sedo-Scleranthetea	generalist	Euro-Med	na	not	not	native (incl. archeophyte)	0		1			1	1								1			1																		1
Viola odorata L.	Violaceae	perennual	Epilobietea angustifolii	generalist	Euro-Med	na	not	not	native (incl. archeophyte)	0		1		1	1	1																				1
Viola reichenbachiana Boreau	Violaceae	perennual	Carpino-Fagetea sylvaticae	forest specialist	Euro-As	na	not	not	native (incl. archeophyte)	0																							1
Viola riviniana Rchb.	Violaceae	perennual	Carpino-Fagetea sylvaticae	forest specialist	subMed	na	not	not	native (incl. archeophyte)	0
Viola species	Violaceae	N/A			N/A	N/A	N/A	N/A	N/A	N/A																	1							1			1
Viola suavis M. Bieb.	Violaceae	perennual	Quercetea pubescentis	forest specialist	Euro-As	na	not	not	native (incl. archeophyte)	0
Viola tricolor L.	Violaceae	short lived	Koelerio-Corynephoretea canescentis	generalist	Euro-Sib	na	not	not	native (incl. archeophyte)	0																				1			1		1										1
Vitis vinifera L.	Vitaceae	shrub	Alno glutinosae-Populetea albae	forest specialist	subMed	na	not	not	native (incl. archeophyte)	0
Vulpia ciliata Dumort.	Poaceae	short lived	Helianthemetea guttati	grassland specialist	Med-CAs	na	not	not	native (incl. archeophyte)	0		1														1				1									1		1
Vulpia myuros (L.) C. C. Gmel.	Poaceae	short lived	Koelerio-Corynephoretea canescentis	generalist	SBoreal	na	not	not	native (incl. archeophyte)	0		1																		1							1	1	1						1		1
Xanthium orientale subsp. italicum (Moretti) Greuter	Compositae	short lived	Bidentetea	generalist	Adv (NAm)	na	not	not	naturalised alien	1
Xanthium species	Compositae	N/A			N/A	N/A	N/A	N/A	N/A	N/A
Xanthium strumarium L.	Compositae	short lived	Sisymbrietea	generalist	Eur	na	not	not	native (incl. archeophyte)	1
Xeranthemum annuum L.	Compositae	short lived	Artemisietea vulgaris	generalist	subMed	na	not	not	native (incl. archeophyte)	0													1	1						1					1							1	1						1
Xeranthemum cylindraceum Sm.	Compositae	short lived	Stipo-Trachynietea distachyae	grassland specialist	subMed	na	not	not	native (incl. archeophyte)	0											1					1						1
Ziziphora capitata L.	Lamiaceae	short lived		generalist	Med	na	not	not	native (incl. archeophyte)	0													1
[truncated: 73 more columns]

## Sheet: bryophytes
					Mound Identification number (code) / Presence of respective taxon per mound is marked by (1)
					ID number	1	2	3	4	8	9	16	17	23	24	34	39	60	61	71	77	79	80	91	92	93	94	95	107	109	110	122	123	126	127	133	142	153	154	155	160	162	174	175	178	179	181	183	184
name	family	habitat preference	floristic element	substrate preference
Abietinella abietina (Hedw.) M. Fleisch.	Thuidiaceae	grass	subBoreal	epigean																																												1
Amblystegium serpens (Hedw.) Schimp.	Amblystegiaceae	grass-shrublands	Temperate	epigean																							1																	1				1
Amblystegium subtile (Hedw.) Schimp.	Amblystegiaceae	grass	subContinental-Mountain	epigean/epiphytic
Barbula unguiculata Hedw.	Pottiaceae	grass	Temperate	epigean									1	1	1							1																					1
Brachytheciastrum velutinum (Hedw.) Ignatov & Huttunen	Brachytheciaceae	forest	Temperate	epigean/epiphytic			1					1			1												1										1									1	1		1
Brachythecium glareosum (Bruch ex Spruce) Schimp.	Brachytheciaceae	grass-shrublands/forest	subContinental-Mountain	epigean																																							1			1
Brachythecium rutabulum (Hedw.) Schimp.	Brachytheciaceae	grass-shrublands/forest	Temperate	epigean		1														1																									1
Brachythecium salebrosum (Hoffm.ex F.Weber & D.Mohr) Schimp.	Brachytheciaceae	grass-shrublands/forest	subBoreal	epigean				1		1
Bryum elegans Nees	Bryaceae	forest/shrubland	Boreal-Mountain	epigean				1																																								1
Bryum alpinum Hedw.	Bryaceae	forest/shrubland	subMediterranean-Mountain	epigean									1																						1
Bryum argenteum Hedw.	Bryaceae	grass-shrublands/forest	Temperate	epigean		1																																			1
Bryum caespiticium Hedw.	Bryaceae	grass-shrublands	Temperate	epigean																		1													1		1							1
Bryum capillare Hedw.	Bryaceae	forest/shrubland	Temperate	epigean/epiphytic				1				1			1	1																					1
Bryum dichotomum Hedw.	Bryaceae	grass-shrublands	subMediterranean	epigean				1			1	1			1																												1
Bryum klinggraeffii Schimp.	Bryaceae	grass-shrublands	subAtlantic	epigean
Bryum moravicum Podp.	Bryaceae	forest/shrubland	Temperate	epigean/epiphytic																							1
Bryum pallescens Schleich. Ex Schwägr.	Bryaceae	grass-shrublands/forest	Temperate	epigean																															1													1
Bryum rubens Mitt.	Bryaceae	grass-shrublands	Temperate	epigean																			1
Bryum ruderale Crundw. & Nyholm	Bryaceae	grass-shrublands	subAtlantic	epigean																				1									1
Bryum sp.	Bryaceae	N/A	N/A	N/A																																										1
Campyliadelphus chrysophyllus (Brid.) R.S.Chopra	Amblystegiaceae	forest/wetland	Boreal	epigean
Ceratodon conicus (Hampe) Lindb.	Ditrichaceae	grass-shrublands	Temperate	epigean
Ceratodon purpureus (Hedw.) Brid.	Ditrichaceae	grass-shrublands	Temperate	epigean		1																											1		1
Crossidium squamiferum (Viv.) Jur.	Pottiaceae	grass-shrublands	subMed	epigean
Dicranum scoparium Hedw.	Dicranaceae	forest	subBoreal	epigean/epiphytic																															1
Didymodon acutus (Brid.) K. Saito	Pottiaceae	grass-shrublands	Boreal-Mountain	epigean
Eurhynchiastrum pulchellum (Hedw.) Ignatov&Huttunen	Brachytheciaceae	forest/shrubland	Temperate	epigean/epiphytic																																							1
Fissidens taxifolius Hedw.	Fissidentaceae	forest	Temperate	epigean
Funaria hygrometrica Hedw.	Funariaceae	grass-shrublands	Temperate	epigean																															1
Grimmia pulvinata (Hedw.) Sm.	Grimmiaceace	grass-shrublands/forest	Temperate	epigean
Homalothecium lutescens (Hedw.) H.Rob.	Brachytheciaceae	grass-shrublands	Temperate	epigean					1								1			1												1					1						1	1		1	1	1
Hypnum cupressiforme Hedw.	Hypnaceae	grass-shrublands/forest	Temperate	epigean/epiphytic			1	1	1				1	1		1		1									1	1				1		1												1
Kindbergia praelonga (Hedw.) Ochyra	Hypnaceae	forest	Temperate	epigean																																											1
Mnium stellare Hedw.	Mniaceae	forest	Boreal-Mountain	epigean
Orthotrichum diaphanum Schrad. ex Brid.	Orthotrichaceae	forest	Temperate	epiphytic						1				1
Orthotrichum affine Schrad. ex Brid.	Orthotrichaceae	forest	Temperate	epigean/epiphytic						1				1		1
Orthotrichum pumilum Sw.	Orthotrichaceae	forest	Temperate	epigean/epiphytic
Oxyrrhynchium hians (Hedw.) Loeske	Brachytheciaceae	grass-shrublands	Temperate	epigean																			1
Phascum cuspidatum Hedw.	Pottiaceae	grass-shrublands	Temperate	epigean									1
Phascum cuspidatum Hedw. var. piliferum (Hedw.) Hook. & Taylor	Pottiaceae	grass-shrublands	Temperate	epigean			1				1													1																	1
Plagiomnium affine (Blandow ex Funck) T.J.Kop.	Plagiomniaceae	forest	Temperate	epigean																																							1
Pleurochaete squarrosa (Brid.) Lindb.	Pottiaceae	grass-shrublands	subMed	epigean		1		1																								1	1	1	1
Pohlia nutans (Hedw.) Lindb.	Bryaceae	grass-shrublands	subBoreal	epigean												1
Polytrichum juniperinum Hedw.	Polytrichaceae	grass-shrublands/forest	Temperate	epigean																															1
Pseudoleskeella catenulata (Brid.ex Schrad.) Kindb.	Leskeaceae	forest/shrubland	Boreal-Mountain	epigean						1
Pterygoneurum ovatum (Hedw.) Dixon	Pottiaceae	grass	Temperate	epigean													1
Racomitrium canescens (Hedw.) Brid.	Grimmiaceace	forest	бореален	epigean																														1	1
Rhynchostegium megapolitanum (Blandow ex F. Weber & D. Mohr) Schimp.	Brachytheciaceae	grass	subMed	epigean		1			1	1	1	1			1	1								1																									1
Schistidium apocarpum (Hedw.) Bruch & Schimp.	Grimmiaceace	forest/shrubland	Temperate	epigean																																	1
Syntrichia ruralis (Hedw.) F.Weber & D.Mohr	Pottiaceae	grass-shrublands	Temperate	epigean		1		1																								1
Thuidium recognitum (Hedw.) Lindb.	Thuidiaceae	grass-shrublands/forest	subBoreal-Mountain	epigean		1
Tortella tortuosa (Hedw.) Limpr.	Pottiaceae	grass-shrublands	Boreal-Mountain	epigean																																										1		1
Tortula muralis Hedw.	Pottiaceae	grass-shrublands/forest	Temperate	epigean/epiphytic													1	1
Tortula subulata Hedw.	Pottiaceae	grass-shrublands/forest	subBoreal-Mountain	epigean/epiphytic																														1
Weissia controversa Hedw.	Pottiaceae	grass-shrublands	Temperate	epigean													1															1	1		1		1								1			1
Weissia controversa Hedw. var. crispata (Nees & Hornsch.) Nyholm	Pottiaceae	grass-shrublands	subMediterranean-Mountain	epigean
Weissia longifolia Mitt.	Pottiaceae	grass-shrublands	Temperate	epigean								1
Weissia sp.	Pottiaceae	N/A	N/A	N/A
[truncated: 67 more columns]

## Sheet: lichens
			Mound Identification number (code) / Presence of respective taxon per mound is marked by (1)
name	family	habitat preference	mound ID number	1	2	3	4	8	9	16	17	23	24	34	39	60	61	71	77	79	80	91	92	93	94	95	107	109	110	122	123	126	127	133	142	153	154	155	160	162	174	175	178	179	181	183	184	185	187
Amandinea punctata (Hoffm.) Coppins & Scheid.	Caliciaceae	epiphyte			1		1				1	1																															1
Arthopyrenia salicis A. Massal.	Arthopyreniaceae	epiphyte
Caloplaca cerinella (Nyl.) Flagey	Teloschistaceae	epiphyte
Caloplaca holocarpa (Hoffm.) A.E. Wade	Teloschistaceae	epiphyte/epilith								1
Candelariella xanthostigma (Pers. ex Ach.) Lettau	Candelariaceae	epiphyte																														1	1												1
Catillaria nigroclavata (Nyl.) J. Steiner	Catillariaceae	epiphyte
Cetraria aculeata (Schreb.) Fr.	Parmeliaceae	epigean
Chrysothrix candelaris (L.) J.R. Laundon	Chrysotrichaceae	epiphyte										1
Cladonia cariosa (Ach.) Spreng.	Cladoniaceae	epigean																																						1
Cladonia chlorophaea (Flörke ex Sommerf.) Spreng.	Cladoniaceae	epigean																														1				1				1
Cladonia coniocraea (Flörke) Spreng.	Cladoniaceae	epigean																							1							1
Cladonia fimbriata (L.) Fr.	Cladoniaceae	epigean												1
Cladonia foliacea (Huds.) Willd.	Cladoniaceae	epigean		1		1										1														1		1								1
Cladonia furcata (Huds.) Schrad.	Cladoniaceae	epigean		1																										1
Cladonia pyxidata (L.) Hoffm.	Cladoniaceae	epigean																														1
Cladonia rangiformis Hoffm.	Cladoniaceae	epigean				1										1														1		1	1
Cladonia sp.	Cladoniaceae	epigean		1		1																																1		1				1
Cladonia subrangiformis (C.furcata complex)	Cladoniaceae	epigean																													1					1
Cladonia subulata (L.) Weber ex F.H. Wigg.	Cladoniaceae	epigean
Evernia prunastri (L.) Ach.	Parmeliaceae	epiphyte		1		1	1				1			1											1					1		1										1		1		1		1
Flavoparmelia caperata (L.) Hale	Parmeliaceae	epiphyte																											1			1
Hypogymnia physodes (L.) Nyl.	Parmeliaceae	epiphyte																																										1					1
Hypogymnia tubulosa (Schaer.) Hav.	Parmeliaceae	epiphyte												1																		1
Lecania naegelii (Hepp) Diederich & van den Boom	Ramalinaceae	epiphyte
Lecanora carpinea (L.) Vain.	Lecanoraceae	epiphyte																														1											1
Lecanora chlarotera Nyl.	Lecanoraceae	epiphyte																																								1	1						1
Lecanora dispersa agg.	Lecanoraceae	epilith				1
Lecidella elaeochroma (Ach.) M. Choisy	Lecanoraceae	epiphyte																														1
Melanelixia sp.	Parmeliaceae	epiphyte									1			1
Melanelixia subaurifera (Nyl.) O. Blanco et al.	Parmeliaceae	epiphyte					1																					1		1		1											1	1		1			1
Melanohalea exasperata (De Not.) O. Blanco et al.	Parmeliaceae	epiphyte																																								1
Parmelia quercina (Willd.) Vain.	Parmeliaceae	epiphyte																														1	1									1				1			1
Parmelia sulcata Taylor	Parmeliaceae	epiphyte				1	1	1	1		1	1		1															1															1			1	1
Parmelina tiliacea (Hoffm.) Hale	Parmeliaceae	epiphyte				1					1
Peltigera didactyla (With.) J.R. Laundon	Peltigeraceae	epigean																															1
Peltigera rufescens (Weiss) Humb.	Peltigeraceae	epigean																																								1
Phaeophyscia orbicularis (Neck.) Moberg	Physciaceae	epiphyte																											1																				1
Physcia adscendens H. Olivier	Physciaceae	epiphyte		1	1	1	1				1	1	1	1					1									1		1		1	1								1		1	1		1			1
Physcia aipolia (Ehrh. ex Humb.) Fürnr.	Physciaceae	epiphyte																																								1
Physcia biziana (A. Massal.) Zahlbr.	Physciaceae	epiphyte
Physcia sp.	Physciaceae	epiphyte
Physcia stellaris (L.) Nyl.	Physciaceae	epiphyte																																												1			1
Physcia tenella (Scop.) DC.	Physciaceae	epiphyte					1					1		1															1																1
Physconia enteroxantha (Nyl.) Poelt	Physciaceae	epiphyte									1
Physconia grisea (Lam.) Poelt	Physciaceae	epiphyte						1
Placidium squamulosum (Ach.) Breuss	Verrucariaceae	epigean																																														1
Polycauliona polycarpa (Hoffm.) Frödén et al.	Teloschistaceae	epiphyte																																										1
Protoparmeliopsis muralis (Schreb.) M. Choisy	Lecanoraceae	epilith				1				1
Pseudevernia furfuracea (L.) Zopf	Parmeliaceae	epiphyte												1								1										1														1		1
Psora decipiens (Hedw.) Hoffm.	Psoraceae	epigean																																														1
Ramalina farinacea (L.) Ach.	Ramalinaceae	epiphyte																														1
Rinodina pyrina (Ach.) Arnold	Physciaceae	epiphyte																														1	1								1				1	1
Rinodina sophodes (Ach.) A. Massal.	Physciaceae	epiphyte																																								1	1
Sarcogyne regularis Körb.	Acarosporaceae	epilith																																												1
Staurothele sp.	Verrucariaceae	epilith																																														1
Usnea sp.	Parmeliaceae	epiphyte																																															1
Verrucaria dolosa Hepp	Verrucariaceae	epilith
Verrucaria macrostoma Dufour ex DC.	Verrucariaceae	epilith																																														1
Verruculopsis lecideoides (A. Massal.) Gueidan & Cl. Roux	Verrucariaceae	epilith																																														1
Xanthoparmelia stenophylla (Ach.) Ahti & D. Hawksw.	Parmeliaceae	epilith
Xanthoria parietina (L.) Th. Fr.	Teloschistaceae	epiphyte/epilith		1	1	1	1	1	1			1	1	1														1	1	1		1									1		1						1
[truncated: 65 more columns]
